# Supplementary material for: Microrna expression signatures predict patient progression and disease outcome in pediatric embryonal central nervous system neoplasms
Source: J Hematol Oncol. 2014 Dec 31;7:96. doi: 10.1186/s13045-014-0096-y (PMC4342799; doi:10.1186/s13045-014-0096-y)
Supplement: Additional file 1: Table S2. — Common under- and up-regulated miRNAs between tumors following initial and meta-analyses as from Venn diagrams. [file 13045_2014_96_MOESM1_ESM.xlsx]

## Sheet: Clinical Data
	Inv.	ID1	ID2	ID3	Slide Code		Surname	First Name	Gender	Nationality	Status of Survival at Biopsy	First Type Diagnosis	Second Type Diagnosis (if applicable)	Third Type Diagnosis (if applicable)	Fourth Type Diagnosis (if applicable)	Fifth Type Diagnosis (if applicable)	Primary Brain Location	Secondary Brain Location	Tertiary Brain Location	Grade	DEVELOPMENTAL STATUS			Age at Date of Diagnosis	Age at Date of Diagnosis (incl. gestation in weeks)	Time of Curation (months)			Time from Diagnosis to 1st Surgery (Days)	Time from Diagnosis to 2nd Surgery (Days)	Sampling	Survival	Survival Code	Date of Death	Overall Survival (years)	Clinical Outcome	Type of Relapse	Grade	Brain Location	WBC (x10^3/ul)	Hb (Gr/dlt)	Ht (%)	CRP (mg/dL)	RBC Sedimentation (mm)	RBC (x10^6/ul)	PLT (10^6/ul)	Glucose (mg/dL)	Urea (mg/dL)	Kreatinine (mg/dL)
In-House Dataset	1	CNS3		CNS3_NEOPLASM	CNS_Slide1_1	3			F	Albanian	VIVUS	NEOPLASM	MALIGNANCY	MEDULLOBLASTOMA	MEDULLOBLASTOMA	N/A	CEREBELLUM	LACUNA		IV	CHILD			2.00274	132.132	3498.42			NaN	NaN	DIAGNOSIS	ALIVE	0	N/A	115.016	CR	N/A	N/A	N/A	18.96	15.9	0.47	NaN	NaN	260	NaN	NaN	NaN	NaN
	2	CNS4		CNS4_NEOPLASM	CNS_Slide1_2	4			F	Albanian	VIVUS	NEOPLASM	MALIGNANCY	MEDULLOBLASTOMA	MEDULLOBLASTOMA	N/A	CEREBELLUM	LACUNA	SUB-ARACHNOID	IV	INFANT			0.739726	71.5068	3498.42			NaN	NaN	DIAGNOSIS	DECEASED	1	N/A	NaN	RELAPSE	PNET	N/A	Sub-Arachnoid	NaN	NaN	NaN	NaN	NaN	NaN	NaN	NaN	NaN	NaN
	3	CNS13		CNS13_NEOPLASM	CNS_Slide1_7	13			F	Hellenic	VIVUS	NEOPLASM	MALIGNANCY	MEDULLOBLASTOMA	MEDULLOBLASTOMA	N/A	CEREBELLUM	LACUNA		IV	CHILD			1.27123	97.0192	3498.42			NaN	NaN	DIAGNOSIS	DECEASED	1	N/A	NaN	N/A	N/A	N/A	N/A	NaN	NaN	NaN	NaN	NaN	NaN	NaN	NaN	NaN	NaN
	4	CNS15		CNS15_NEOPLASM	CNS_Slide2_2	15			M	Hellenic	VIVUS	NEOPLASM	MALIGNANCY	ATRT	ATRT	EMBRYONAL PERIOD	VENTRICLE	LATERAL		IV	INFANT			0.030137	37.4466	3498.42			NaN	NaN	DIAGNOSIS	ALIVE	0	N/A	115.016	CR	N/A	N/A	N/A	NaN	NaN	NaN	N/A	N/A	NaN	NaN	NaN	NaN	NaN
	5	CNS16		CNS16_NEOPLASM	CNS_Slide2_3	16			M	Hellenic	VIVUS	NEOPLASM	MALIGNANCY	MEDULLOBLASTOMA	MEDULLOBLASTOMA	N/A	CEREBELLUM	LACUNA		IV	CHILD			2.51507	156.723	3498.42			NaN	NaN	DIAGNOSIS	ALIVE	0	N/A	115.016	CR	N/A	N/A	N/A	11.39	11.1	0.346	N/A	N/A	390	NaN	NaN	NaN	NaN
	6	CNS19		CNS19_NEOPLASM	CNS_Slide2_6	19			F	Albanian	VIVUS	NEOPLASM	MALIGNANCY	MEDULLOBLASTOMA	MEDULLOBLASTOMA	N/A	CEREBRUM	FRONTAL LOBE		IV	CHILD			7.06027	374.893	3498.42			NaN	NaN	RELAPSE	DECEASED	1	N/A	NaN	RELAPSE	Medulloblastoma	N/A	Frontal Lobe	NaN	NaN	NaN	N/A	N/A	NaN	NaN	NaN	NaN	NaN
	7	CNS20		CNS20_NEOPLASM	CNS_Slide2_7	20			F	Hellenic	VIVUS	NEOPLASM	MALIGNANCY	MEDULLOBLASTOMA	MEDULLOBLASTOMA	N/A	CEREBELLUM	LACUNA		IV	CHILD			10.0301	517.447	3498.42			NaN	NaN	DIAGNOSIS	DECEASED	1	N/A	NaN	N/A	N/A	N/A	N/A	NaN	NaN	NaN	N/A	N/A	NaN	NaN	NaN	NaN	NaN
	8	CNS22		CNS22_CONTROL	CNS_Slide3_1	22			M	Hellenic	POST-MORTEM	CONTROL	CONTROL	CONTROL	CONTROL_CHILD	CONTROL	CEREBRUM	RIGHT		CONTROL	N/A			NaN	NaN	3498.42			NaN	NaN	DIAGNOSIS	CONTROL	NaN	N/A	NaN	CONTROL	N/A	N/A	N/A	NaN	NaN	NaN	NaN	NaN	NaN	NaN	NaN	NaN	NaN
	9	CNS23		CNS23_CONTROL	CNS_Slide3_2	23			M	Hellenic	POST-MORTEM	CONTROL	CONTROL	CONTROL	CONTROL_CHILD	CONTROL	CEREBELLUM	N/A		CONTROL	N/A			NaN	NaN	3498.42			NaN	NaN	DIAGNOSIS	CONTROL	NaN	N/A	NaN	CONTROL	N/A	N/A	N/A	NaN	NaN	NaN	NaN	NaN	NaN	NaN	NaN	NaN	NaN
	10	CNS24		CNS24_CONTROL	CNS_Slide3_3	24			M	Hellenic	POST-MORTEM	CONTROL	CONTROL	CONTROL	CONTROL_CHILD	CONTROL	MEDULLA	OBLONGATA		CONTROL	N/A			NaN	NaN	3498.42			NaN	NaN	DIAGNOSIS	CONTROL	NaN	N/A	NaN	CONTROL	N/A	N/A	N/A	NaN	NaN	NaN	NaN	NaN	NaN	NaN	NaN	NaN	NaN
	11	CNS25		CNS25_CONTROL	CNS_Slide3_4	25			M	Hellenic	POST-MORTEM	CONTROL	CONTROL	CONTROL	CONTROL_CHILD	CONTROL	CEREBRUM	LEFT		CONTROL	N/A			NaN	NaN	3498.42			NaN	NaN	DIAGNOSIS	CONTROL	NaN	N/A	NaN	CONTROL	N/A	N/A	N/A	NaN	NaN	NaN	NaN	NaN	NaN	NaN	NaN	NaN	NaN
	12	CNS26		CNS26_NEOPLASM	CNS_Slide3_5	26			M	Hellenic	VIVUS	NEOPLASM	MALIGNANCY	MEDULLOBLASTOMA	MEDULLOBLASTOMA	N/A	CEREBELLUM	LACUNA		IV	CHILD			8.66301	451.825	3498.42			NaN	NaN	DIAGNOSIS	ALIVE	1	N/A	115.016	CR	N/A	N/A	N/A	8.51	13.8	0.416	NaN	NaN	213	NaN	NaN	NaN	NaN
	13	CNS30		CNS30_NEOPLASM	CNS_Slide3_8	30			M	Hellenic	VIVUS	NEOPLASM	MALIGNANCY	MEDULLOBLASTOMA	MEDULLOBLASTOMA	N/A	CEREBELLUM	FOURTH VENTRICLE		IV	CHILD			3.49863	203.934	3498.42			NaN	NaN	DIAGNOSIS	ALIVE	1	N/A	115.016	CR	N/A	N/A	N/A	9.7	11.6	0.347	NaN	NaN	314	NaN	NaN	NaN	NaN
	14	CNS31		CNS31_NEOPLASM	CNS_Slide4_1	31			F	Hellenic	VIVUS	NEOPLASM	MALIGNANCY	ATRT	ATRT	N/A	CEREBELLUM	N/A		IV	CHILD			1.92603	128.449	3498.42			NaN	NaN	DIAGNOSIS	DECEASED	1	N/A	NaN	CR	N/A	N/A	N/A	NaN	NaN	NaN	NaN	NaN	NaN	NaN	NaN	NaN	NaN
	15	CNS33		CNS33_CONTROL	CNS_Slide4_3	33			M	Hellenic	POST-MORTEM	CONTROL	CONTROL	CONTROL	CONTROL_CHILD	CONTROL	CEREBRUM	RIGHT		CONTROL	N/A			NaN	NaN	3498.42			NaN	NaN	DIAGNOSIS	CONTROL	NaN	N/A	NaN	CONTROL	N/A	N/A	N/A	NaN	NaN	NaN	NaN	NaN	NaN	NaN	NaN	NaN	NaN
	16	CNS34		CNS34_CONTROL	CNS_Slide4_4	34			M	Hellenic	POST-MORTEM	CONTROL	CONTROL	CONTROL	CONTROL_CHILD	CONTROL	CEREBRUM	LEFT		CONTROL	N/A			NaN	NaN	3498.42			NaN	NaN	DIAGNOSIS	CONTROL	NaN	N/A	NaN	CONTROL	N/A	N/A	N/A	NaN	NaN	NaN	NaN	NaN	NaN	NaN	NaN	NaN	NaN
	17	CNS35		CNS35_CONTROL	CNS_Slide4_5	35			M	Hellenic	POST-MORTEM	CONTROL	CONTROL	CONTROL	CONTROL_CHILD	CONTROL	MEDULLA	OBLONGATA		CONTROL	N/A			NaN	NaN	3498.42			NaN	NaN	DIAGNOSIS	CONTROL	NaN	N/A	NaN	CONTROL	N/A	N/A	N/A	NaN	NaN	NaN	NaN	NaN	NaN	NaN	NaN	NaN	NaN
	18	CNS36		CNS36_NEOPLASM	CNS_Slide4_6	36			F	Hellenic	VIVUS	NEOPLASM	NEOPLASM	ATRT	ATRT	N/A	VENTRICLE	N/A		II	INFANT			0.263014	48.6247	3498.42			NaN	NaN	DIAGNOSIS	ALIVE	0	N/A	115.016	CR	N/A	N/A	N/A	NaN	NaN	NaN	NaN	NaN	NaN	NaN	NaN	NaN	NaN
	19	CNS41		CNS41_CONTROL	CNS_Slide5_3	41			M	Hellenic	POST-MORTEM	CONTROL	CONTROL	CONTROL	CONTROL_CHILD	CONTROL	CEREBELLUM	N/A		CONTROL	N/A			NaN	NaN	3498.42			NaN	NaN	DIAGNOSIS	CONTROL	NaN	N/A	NaN	CONTROL	N/A	N/A	N/A	NaN	NaN	NaN	NaN	N/A	NaN	N/A	NaN	NaN	NaN
	20	CNS45		CNS45_NEOPLASM	CNS_Slide5_7	45			M	Hellenic	VIVUS	NEOPLASM	MALIGNANCY	MEDULLOBLASTOMA	MEDULLOBLASTOMA	EMBRYONAL PERIOD	CEREBELLUM	LACUNA		IV	ADOLESCENCE			12.2	621.6	3498.42			NaN	NaN	DIAGNOSIS	ALIVE	0	N/A	115.016	CR	N/A	N/A	N/A	6.8	12,7	36,3%	N/A	N/A	NaN	237	N/A	N/A	N/A
	21	CNS46		CNS46_NEOPLASM	CNS_Slide5_8	46			M	Hellenic	VIVUS	NEOPLASM	MALIGNANCY	MEDULLOBLASTOMA	MEDULLOBLASTOMA	EMBRYONAL PERIOD	CEREBELLUM	N/A		IV	CHILD			10.0164	516.789	3498.42			NaN	NaN	DIAGNOSIS	DECEASED	1	N/A	NaN	RELAPSE	N/A	N/A	N/A	NaN	NaN	NaN	N/A	N/A	NaN	NaN	N/A	N/A	N/A
	22	CNS47		CNS47_NEOPLASM	CNS_Slide6_1	47			M	Hellenic	VIVUS	NEOPLASM	MALIGNANCY	MEDULLOBLASTOMA	MEDULLOBLASTOMA	EMBRYONAL PERIOD	CEREBELLUM	N/A		IV	ADOLESCENCE			16.0603	806.893	3498.42			NaN	NaN	RELAPSE	DECEASED	1	N/A	NaN	DEATH	Medulloblastoma	IV	LACUNA	NaN	NaN	NaN	NaN	NaN	NaN	NaN	NaN	NaN	NaN
	23	CNS48		CNS48_NEOPLASM	CNS_Slide6_2	48			F	Hellenic	VIVUS	NEOPLASM	MALIGNANCY	MEDULLOBLASTOMA	MEDULLOBLASTOMA	EMBRYONAL PERIOD	CEREBELUM	N/A		IV	CHILD			7.94795	417.501	3498.42			NaN	NaN	DIAGNOSIS	DECEASED	1	2011-10-18	111.874	RELAPSE	N/A	N/A	N/A	11.8	NaN	NaN	N/A	N/A	NaN	NaN	N/A	N/A	N/A
	24	CNS49		CNS49_NEOPLASM	CNS_Slide6_3	49			M	Hellenic	VIVUS	NEOPLASM	MALIGNANCY	MEDULLOBLASTOMA	MEDULLOBLASTOMA	EMBRYONAL PERIOD	CEREBELUM	N/A		IV	ADOLESCENCE			12.0822	615.945	3498.42			NaN	NaN	DIAGNOSIS	DECEASED	1	2003-02-03	103.164	RELAPSE	N/A	N/A	N/A	10.5	NaN	NaN	N/A	N/A	NaN	NaN	N/A	N/A	N/A
	25	CNS51		CNS51_NEOPLASM	CNS_Slide6_5	51			F	Hellenic	VIVUS	NEOPLASM	MALIGNANCY	ATRT	ATRT	EMBRYONAL PERIOD	VENTRICLE	LATERAL		IV	CHILD			7.60548	401.063	3498.42			NaN	NaN	DIAGNOSIS	DECEASED	1	2005-03-01	105.238	RELAPSE	N/A	N/A	N/A	14.52	NaN	NaN	N/A	N/A	NaN	NaN	N/A	N/A	N/A
	26	CNS56		CNS56_NEOPLASM	CNS_Slide7_2	56			F	Hellenic	VIVUS	NEOPLASM	MALIGNANCY	MEDULLOBLASTOMA	MEDULLOBLASTOMA	EMBRYONAL PERIOD	CEREBELLUM	N/A		IV	CHILD			2.33151	147.912	3498.42			NaN	NaN	DIAGNOSIS	ALIVE	0	N/A	115.016	RELAPSE	Medulloblastoma	IV	N/A	22.21	NaN	NaN	N/A	N/A	NaN	NaN	N/A	N/A	N/A
	27	CNS63		CNS63_CONTROL	CNS_Slide8_1	63			M	Hellenic	POST-MORTEM	CONTROL	CONTROL	CONTROL	CONTROL_CHILD	CONTROL	CEREBRUM	RIGHT		CONTROL	N/A			NaN	NaN	3498.42			NaN	NaN	DIAGNOSIS	DECEASED	0	N/A	NaN	CONTROL	N/A	N/A	N/A	NaN	NaN	NaN	N/A	NaN	NaN	NaN	NaN	NaN	NaN
	28	CNS64		CNS64_CONTROL	CNS_Slide8_2	64			M	Hellenic	POST-MORTEM	CONTROL	CONTROL	CONTROL	CONTROL_CHILD	CONTROL	CEREBELLUM	N/A		CONTROL	N/A			NaN	NaN	3498.42			NaN	NaN	DIAGNOSIS	DECEASED	0	N/A	NaN	CONTROL	N/A	N/A	N/A	NaN	NaN	NaN	N/A	NaN	NaN	NaN	NaN	NaN	NaN
	29	CNS65		CNS65_CONTROL	CNS_Slide8_3	65			M	Hellenic	POST-MORTEM	CONTROL	CONTROL	CONTROL	CONTROL_CHILD	CONTROL	MEDULLA	OBLONGATA		CONTROL	N/A			NaN	NaN	3498.42			NaN	NaN	DIAGNOSIS	DECEASED	0	N/A	NaN	CONTROL	N/A	N/A	N/A	NaN	NaN	NaN	N/A	NaN	NaN	NaN	NaN	NaN	NaN
	30	CNS66		CNS66_CONTROL	CNS_Slide8_4	66			M	Hellenic	POST-MORTEM	CONTROL	CONTROL	CONTROL	CONTROL_CHILD	CONTROL	CEREBRUM	LEFT		CONTROL	N/A			NaN	NaN	3498.42			NaN	NaN	DIAGNOSIS	DECEASED	0	N/A	NaN	CONTROL	N/A	N/A	N/A	NaN	NaN	NaN	N/A	NaN	NaN	NaN	NaN	NaN	NaN
	31	CNS67		CNS67_CONTROL	CNS_Slide8_5	67			M	Hellenic	POST-MORTEM	CONTROL	CONTROL	CONTROL	CONTROL_CHILD	CONTROL	BRAIN	WHOLE		CONTROL	N/A			NaN	NaN	3498.42			NaN	NaN	DIAGNOSIS	DECEASED	0	N/A	NaN	CONTROL	N/A	N/A	N/A	NaN	NaN	NaN	N/A	NaN	NaN	NaN	NaN	NaN	NaN
	32	CNS68		CNS68_NEOPLASM	CNS_Slide8_6	68			M	Hellenic	VIVUS	NEOPLASM	MALIGNANCY	MEDULLOBLASTOMA	MEDULLOBLASTOMA	MEDULLOBLASTOMA	CEREBELLUM	N/A		IV	CHILD			10.5836	544.011	3498.42			NaN	NaN	DIAGNOSIS	ALIVE	1	N/A	115.016	CR	N/A	N/A	N/A	NaN	NaN	NaN	N/A	N/A	NaN	NaN	N/A	N/A	N/A
BIRKS ET AL	33	CNS69	251643611377_S01_1_2	CNS69_NEOPLASM		69			N/A	American	VIVUS	NEOPLASM	MALIGNANCY	ATRT	ATRT	N/A	N/A	N/A		N/A	CHILD			2	132	NaN	N/A	N/A	NaN	NaN	DIAGNOSIS	N/A	NaN	N/A	NaN	N/A	N/A	N/A	N/A	NaN	NaN	NaN	NaN	NaN	NaN	NaN	NaN	NaN	NaN
	34	CNS70	251643611377_S01_2_2	CNS70_NEOPLASM		70			N/A	American	VIVUS	NEOPLASM	MALIGNANCY	MEDULLOBLASTOMA	MEDULLOBLASTOMA	N/A	N/A	N/A		N/A	CHILD			6	324	NaN	N/A	N/A	NaN	NaN	DIAGNOSIS	N/A	NaN	N/A	NaN	N/A	N/A	N/A	N/A	NaN	NaN	NaN	NaN	NaN	NaN	NaN	NaN	NaN	NaN
	35	CNS71	251643611378_S01_1_1	CNS71_NEOPLASM		71			N/A	American	VIVUS	NEOPLASM	MALIGNANCY	MEDULLOBLASTOMA	MEDULLOBLASTOMA	N/A	N/A	N/A		N/A	CHILD			6	324	NaN	N/A	N/A	NaN	NaN	DIAGNOSIS	N/A	NaN	N/A	NaN	N/A	N/A	N/A	N/A	NaN	NaN	NaN	NaN	NaN	NaN	NaN	NaN	NaN	NaN
	36	CNS72	251643611378_S01_1_2	CNS72_NEOPLASM		72			N/A	American	VIVUS	NEOPLASM	MALIGNANCY	MEDULLOBLASTOMA	MEDULLOBLASTOMA	N/A	N/A	N/A		N/A	CHILD			6	324	NaN	N/A	N/A	NaN	NaN	DIAGNOSIS	N/A	NaN	N/A	NaN	N/A	N/A	N/A	N/A	NaN	NaN	NaN	NaN	NaN	NaN	NaN	NaN	NaN	NaN
	37	CNS73	251643611379_S01_1_4	CNS73_NEOPLASM		73			N/A	American	VIVUS	NEOPLASM	MALIGNANCY	ATRT	ATRT	N/A	N/A	N/A		N/A	CHILD			2	132	NaN	N/A	N/A	NaN	NaN	DIAGNOSIS	N/A	NaN	N/A	NaN	N/A	N/A	N/A	N/A	NaN	NaN	NaN	NaN	NaN	NaN	NaN	NaN	NaN	NaN
	38	CNS74	251643611379_S01_2_1	CNS74_NEOPLASM		74			N/A	American	VIVUS	NEOPLASM	MALIGNANCY	ATRT	ATRT	N/A	N/A	N/A		N/A	CHILD			2	132	NaN	N/A	N/A	NaN	NaN	DIAGNOSIS	N/A	NaN	N/A	NaN	N/A	N/A	N/A	N/A	NaN	NaN	NaN	NaN	NaN	NaN	NaN	NaN	NaN	NaN
	39	CNS75	251643611393_S01_1_3	CNS75_NEOPLASM		75			N/A	American	VIVUS	NEOPLASM	MALIGNANCY	MEDULLOBLASTOMA	MEDULLOBLASTOMA	N/A	N/A	N/A		N/A	CHILD			6	324	NaN	N/A	N/A	NaN	NaN	DIAGNOSIS	N/A	NaN	N/A	NaN	N/A	N/A	N/A	N/A	NaN	NaN	NaN	NaN	NaN	NaN	NaN	NaN	NaN	NaN
	40	CNS76	251643611393_S01_2_4	CNS76_NEOPLASM		76			N/A	American	VIVUS	NEOPLASM	MALIGNANCY	ATRT	ATRT	N/A	N/A	N/A		N/A	CHILD			2	132	NaN	N/A	N/A	NaN	NaN	DIAGNOSIS	N/A	NaN	N/A	NaN	N/A	N/A	N/A	N/A	NaN	NaN	NaN	NaN	NaN	NaN	NaN	NaN	NaN	NaN
	41	CNS77	251643611440_S01_1_1	CNS77_CONTROL		77			N/A	American	POST-MORTEM	CONTROL	CONTROL	CONTROL	CONTROL_CHILD	CONTROL	CEREBRUM	LEFT AND RIGHT	CORTEX	CONTROL	CHILD			2	132	NaN	N/A	N/A	NaN	NaN	DIAGNOSIS	CONTROL	NaN	N/A	NaN	N/A	N/A	N/A	N/A	NaN	NaN	NaN	NaN	NaN	NaN	NaN	NaN	NaN	NaN
	42	CNS78	251643611440_S01_1_2	CNS78_CONTROL		78			N/A	American	POST-MORTEM	CONTROL	CONTROL	CONTROL	CONTROL_CHILD	CONTROL	CEREBRUM	FRONTAL LOBE	CORTEX	CONTROL	CHILD			2	132	NaN	N/A	N/A	NaN	NaN	DIAGNOSIS	CONTROL	NaN	N/A	NaN	N/A	N/A	N/A	N/A	NaN	NaN	NaN	NaN	NaN	NaN	NaN	NaN	NaN	NaN
	43	CNS79	251643611440_S01_1_3	CNS79_CONTROL		79			N/A	American	POST-MORTEM	CONTROL	CONTROL	CONTROL	CONTROL_CHILD	CONTROL	CEREBELLUM	N/A		CONTROL	CHILD			2	132	NaN	N/A	N/A	NaN	NaN	DIAGNOSIS	CONTROL	NaN	N/A	NaN	N/A	N/A	N/A	N/A	NaN	NaN	NaN	NaN	NaN	NaN	NaN	NaN	NaN	NaN
	44	CNS80	251643611440_S01_1_4	CNS80_CONTROL		80			N/A	American	POST-MORTEM	CONTROL	CONTROL	CONTROL	CONTROL_CHILD	CONTROL	CEREBELLUM	N/A		CONTROL	CHILD			2	132	NaN	N/A	N/A	NaN	NaN	DIAGNOSIS	CONTROL	NaN	N/A	NaN	N/A	N/A	N/A	N/A	NaN	NaN	NaN	NaN	NaN	NaN	NaN	NaN	NaN	NaN
	45	CNS81	251643611440_S01_2_1	CNS81_CONTROL		81			N/A	American	POST-MORTEM	CONTROL	CONTROL	CONTROL	CONTROL_ADULT	CONTROL	BRAIN	WHOLE		CONTROL	ADULT			60	2916	NaN	N/A	N/A	NaN	NaN	DIAGNOSIS	CONTROL	NaN	N/A	NaN	N/A	N/A	N/A	N/A	NaN	NaN	NaN	NaN	NaN	NaN	NaN	NaN	NaN	NaN
	46	CNS82	251643611440_S01_2_2	CNS82_CONTROL		82			N/A	American	POST-MORTEM	CONTROL	CONTROL	CONTROL	CONTROL_ADULT	CONTROL	BRAIN	WHOLE		CONTROL	ADULT			60	2916	NaN	N/A	N/A	NaN	NaN	DIAGNOSIS	CONTROL	NaN	N/A	NaN	N/A	N/A	N/A	N/A	NaN	NaN	NaN	NaN	NaN	NaN	NaN	NaN	NaN	NaN
	47	CNS83	251643611440_S01_2_3	CNS83_CONTROL		83			N/A	American	POST-MORTEM	CONTROL	CONTROL	CONTROL	CONTROL_FETAL	CONTROL	BRAIN	WHOLE		CONTROL	FETAL			0	36	NaN	N/A	N/A	NaN	NaN	DIAGNOSIS	CONTROL	NaN	N/A	NaN	N/A	N/A	N/A	N/A	NaN	NaN	NaN	NaN	NaN	NaN	NaN	NaN	NaN	NaN
	48	CNS84	251643611440_S01_2_4	CNS84_CONTROL		84			N/A	American	POST-MORTEM	CONTROL	CONTROL	CONTROL	CONTROL_FETAL	CONTROL	BRAIN	WHOLE		CONTROL	FETAL			0	36	NaN	N/A	N/A	NaN	NaN	DIAGNOSIS	CONTROL	NaN	N/A	NaN	N/A	N/A	N/A	N/A	NaN	NaN	NaN	NaN	NaN	NaN	NaN	NaN	NaN	NaN
GSE19347	49	CNS85	GSM480464	CNS85_NEOPLASM		85			N/A	Taiwanese	VIVUS	NEOPLASM	MALIGNANCY	GERMINOMA	GERMINOMA	GERM CELL TUMOR	INTRACRANIAL	N/A		N/A	ADOLESCENCE			15.9	799.2	NaN	N/A	N/A	NaN	NaN	DIAGNOSIS	N/A	NaN	N/A	NaN	N/A	N/A	N/A	N/A	NaN	NaN	NaN	NaN	NaN	NaN	NaN	NaN	NaN	NaN
	50	CNS86	GSM480465	CNS86_NEOPLASM		86			N/A	Taiwanese	VIVUS	NEOPLASM	MALIGNANCY	GERMINOMA	GERMINOMA	GERM CELL TUMOR	INTRACRANIAL	N/A		N/A	CHILD			10.4	535.2	NaN	N/A	N/A	NaN	NaN	DIAGNOSIS	N/A	NaN	N/A	NaN	N/A	N/A	N/A	N/A	NaN	NaN	NaN	NaN	NaN	NaN	NaN	NaN	NaN	NaN
	51	CNS87	GSM480466	CNS87_NEOPLASM		87			N/A	Taiwanese	VIVUS	NEOPLASM	MALIGNANCY	GERMINOMA	GERMINOMA	GERM CELL TUMOR	INTRACRANIAL	N/A		N/A	ADOLESCENCE			14.2	717.6	NaN	N/A	N/A	NaN	NaN	DIAGNOSIS	N/A	NaN	N/A	NaN	N/A	N/A	N/A	N/A	NaN	NaN	NaN	NaN	NaN	NaN	NaN	NaN	NaN	NaN
	52	CNS88	GSM480467	CNS88_NEOPLASM		88			N/A	Taiwanese	VIVUS	NEOPLASM	MALIGNANCY	GERMINOMA	GERMINOMA	GERM CELL TUMOR	INTRACRANIAL	N/A		N/A	CHILD			10.4	535.2	NaN	N/A	N/A	NaN	NaN	DIAGNOSIS	N/A	NaN	N/A	NaN	N/A	N/A	N/A	N/A	NaN	NaN	NaN	NaN	NaN	NaN	NaN	NaN	NaN	NaN
	53	CNS89	GSM480468	CNS89_NEOPLASM		89			N/A	Taiwanese	VIVUS	NEOPLASM	MALIGNANCY	GERMINOMA	GERMINOMA	GERM CELL TUMOR	INTRACRANIAL	N/A		N/A	CHILD			11.5	588	NaN	N/A	N/A	NaN	NaN	DIAGNOSIS	N/A	NaN	N/A	NaN	N/A	N/A	N/A	N/A	NaN	NaN	NaN	NaN	NaN	NaN	NaN	NaN	NaN	NaN
	54	CNS90	GSM480469	CNS90_NEOPLASM		90			N/A	Taiwanese	VIVUS	NEOPLASM	MALIGNANCY	GERMINOMA	GERMINOMA	GERM CELL TUMOR	INTRACRANIAL	N/A		N/A	ADOLESCENCE			14	708	NaN	N/A	N/A	NaN	NaN	DIAGNOSIS	N/A	NaN	N/A	NaN	N/A	N/A	N/A	N/A	NaN	NaN	NaN	NaN	NaN	NaN	NaN	NaN	NaN	NaN
	55	CNS91	GSM480470	CNS91_GERMINOMA		91			N/A	Taiwanese	VIVUS	NEOPLASM	MALIGNANCY	GERMINOMA	GERMINOMA	IMTG	INTRACRANIAL	N/A		N/A	CHILD			4.3	242.4	NaN	N/A	N/A	NaN	NaN	DIAGNOSIS	N/A	NaN	N/A	NaN	N/A	N/A	N/A	N/A	NaN	NaN	NaN	NaN	NaN	NaN	NaN	NaN	NaN	NaN
	56	CNS92	GSM480471	CNS92_GERMINOMA		92			N/A	Taiwanese	VIVUS	NEOPLASM	MALIGNANCY	GERMINOMA	GERMINOMA	IMT	INTRACRANIAL	N/A		N/A	CHILD			10	516	NaN	N/A	N/A	NaN	NaN	DIAGNOSIS	N/A	NaN	N/A	NaN	N/A	N/A	N/A	N/A	NaN	NaN	NaN	NaN	NaN	NaN	NaN	NaN	NaN	NaN
	57	CNS93	GSM480472	CNS93_GERMINOMA		93			N/A	Taiwanese	VIVUS	NEOPLASM	MALIGNANCY	GERMINOMA	GERMINOMA	IMTG	INTRACRANIAL	N/A		N/A	CHILD			10.25	528	NaN	N/A	N/A	NaN	NaN	DIAGNOSIS	N/A	NaN	N/A	NaN	N/A	N/A	N/A	N/A	NaN	NaN	NaN	NaN	NaN	NaN	NaN	NaN	NaN	NaN
	58	CNS94	GSM480473	CNS94_GERMINOMA		94			N/A	Taiwanese	VIVUS	NEOPLASM	MALIGNANCY	GERMINOMA	GERMINOMA	IMTYST	INTRACRANIAL	N/A		N/A	CHILD			10.6	544.8	NaN	N/A	N/A	NaN	NaN	DIAGNOSIS	N/A	NaN	N/A	NaN	N/A	N/A	N/A	N/A	NaN	NaN	NaN	NaN	NaN	NaN	NaN	NaN	NaN	NaN
	59	CNS95	GSM480474	CNS95_GERMINOMA		95			N/A	Taiwanese	VIVUS	NEOPLASM	MALIGNANCY	GERMINOMA	GERMINOMA	IMTECYST	INTRACRANIAL	N/A		N/A	CHILD			7.7	405.6	NaN	N/A	N/A	NaN	NaN	DIAGNOSIS	N/A	NaN	N/A	NaN	N/A	N/A	N/A	N/A	NaN	NaN	NaN	NaN	NaN	NaN	NaN	NaN	NaN	NaN
	60	CNS96	GSM480475	CNS96_GERMINOMA		96			N/A	Taiwanese	VIVUS	NEOPLASM	MALIGNANCY	GERMINOMA	GERMINOMA	YSTG	INTRACRANIAL	N/A		N/A	CHILD			14.5	732	NaN	N/A	N/A	NaN	NaN	DIAGNOSIS	N/A	NaN	N/A	NaN	N/A	N/A	N/A	N/A	NaN	NaN	NaN	NaN	NaN	NaN	NaN	NaN	NaN	NaN
GSE45126	61	CNS97	GSM1097562	CNS97_CONTROL		97			M	American	POST-MORTEM	CONTROL	CONTROL	CONTROL	CONTROL_INFANT	CONTROL	CEREBRUM	LEFT AND RIGHT		CONTROL	INFANT			0.263014	48.6247	NaN	N/A	N/A	NaN	NaN	DIAGNOSIS	CONTROL	NaN	N/A	NaN	N/A	N/A	N/A	N/A	NaN	NaN	NaN	NaN	NaN	NaN	NaN	NaN	NaN	NaN
	62	CNS98	GSM1097563	CNS98_CONTROL		98			M	American	POST-MORTEM	CONTROL	CONTROL	CONTROL	CONTROL_INFANT	CONTROL	CEREBRUM	LEFT AND RIGHT		CONTROL	INFANT			1.33699	100.175	NaN	N/A	N/A	NaN	NaN	DIAGNOSIS	CONTROL	NaN	N/A	NaN	N/A	N/A	N/A	N/A	NaN	NaN	NaN	NaN	NaN	NaN	NaN	NaN	NaN	NaN
	63	CNS99	GSM1097564	CNS99_CONTROL		99			F	American	POST-MORTEM	CONTROL	CONTROL	CONTROL	CONTROL_FETAL	CONTROL	CEREBRUM	LEFT AND RIGHT		CONTROL	FETAL			0	18	NaN	N/A	N/A	NaN	NaN	DIAGNOSIS	CONTROL	NaN	N/A	NaN	N/A	N/A	N/A	N/A	NaN	NaN	NaN	NaN	NaN	NaN	NaN	NaN	NaN	NaN
	64	CNS100	GSM1097565	CNS100_CONTROL		100			M	American	POST-MORTEM	CONTROL	CONTROL	CONTROL	CONTROL_CHILD	CONTROL	CEREBRUM	LEFT AND RIGHT		CONTROL	CHILD			4.70685	261.929	NaN	N/A	N/A	NaN	NaN	DIAGNOSIS	CONTROL	NaN	N/A	NaN	N/A	N/A	N/A	N/A	NaN	NaN	NaN	NaN	NaN	NaN	NaN	NaN	NaN	NaN
	65	CNS101	GSM1097566	CNS101_CONTROL		101			M	American	POST-MORTEM	CONTROL	CONTROL	CONTROL	CONTROL_FETAL	CONTROL	CEREBRUM	LEFT AND RIGHT		CONTROL	FETAL			0	17	NaN	N/A	N/A	NaN	NaN	DIAGNOSIS	CONTROL	NaN	N/A	NaN	N/A	N/A	N/A	N/A	NaN	NaN	NaN	NaN	NaN	NaN	NaN	NaN	NaN	NaN
	66	CNS102	GSM1097567	CNS102_CONTROL		102			M	American	POST-MORTEM	CONTROL	CONTROL	CONTROL	CONTROL_INFANT	CONTROL	CEREBRUM	LEFT AND RIGHT		CONTROL	INFANT			0.268493	48.8877	NaN	N/A	N/A	NaN	NaN	DIAGNOSIS	CONTROL	NaN	N/A	NaN	N/A	N/A	N/A	N/A	NaN	NaN	NaN	NaN	NaN	NaN	NaN	NaN	NaN	NaN
	67	CNS103	GSM1097568	CNS103_CONTROL		103			M	American	POST-MORTEM	CONTROL	CONTROL	CONTROL	CONTROL_FETAL	CONTROL	CEREBRUM	LEFT AND RIGHT		CONTROL	FETAL			0	16	NaN	N/A	N/A	NaN	NaN	DIAGNOSIS	CONTROL	NaN	N/A	NaN	N/A	N/A	N/A	N/A	NaN	NaN	NaN	NaN	NaN	NaN	NaN	NaN	NaN	NaN
	68	CNS104	GSM1097569	CNS104_CONTROL		104			F	American	POST-MORTEM	CONTROL	CONTROL	CONTROL	CONTROL_FETAL	CONTROL	CEREBRUM	LEFT AND RIGHT		CONTROL	FETAL			0	18	NaN	N/A	N/A	NaN	NaN	DIAGNOSIS	CONTROL	NaN	N/A	NaN	N/A	N/A	N/A	N/A	NaN	NaN	NaN	NaN	NaN	NaN	NaN	NaN	NaN	NaN
	69	CNS105	GSM1097570	CNS105_CONTROL		105			M	American	POST-MORTEM	CONTROL	CONTROL	CONTROL	CONTROL_INFANT	CONTROL	CEREBRUM	LEFT AND RIGHT		CONTROL	INFANT			1.2137	94.2575	NaN	N/A	N/A	NaN	NaN	DIAGNOSIS	CONTROL	NaN	N/A	NaN	N/A	N/A	N/A	N/A	NaN	NaN	NaN	NaN	NaN	NaN	NaN	NaN	NaN	NaN
	70	CNS106	GSM1097571	CNS106_CONTROL		106			M	American	POST-MORTEM	CONTROL	CONTROL	CONTROL	CONTROL_INFANT	CONTROL	CEREBRUM	LEFT AND RIGHT		CONTROL	INFANT			1.37534	102.016	NaN	N/A	N/A	NaN	NaN	DIAGNOSIS	CONTROL	NaN	N/A	NaN	N/A	N/A	N/A	N/A	NaN	NaN	NaN	NaN	NaN	NaN	NaN	NaN	NaN	NaN
	71	CNS107	GSM1097572	CNS107_CONTROL		107			F	American	POST-MORTEM	CONTROL	CONTROL	CONTROL	CONTROL_CHILD	CONTROL	CEREBRUM	LEFT AND RIGHT		CONTROL	CHILD			4.46575	250.356	NaN	N/A	N/A	NaN	NaN	DIAGNOSIS	CONTROL	NaN	N/A	NaN	N/A	N/A	N/A	N/A	NaN	NaN	NaN	NaN	NaN	NaN	NaN	NaN	NaN	NaN
	72	CNS108	GSM1097573	CNS108_CONTROL		108			F	American	POST-MORTEM	CONTROL	CONTROL	CONTROL	CONTROL_FETAL	CONTROL	CEREBRUM	LEFT AND RIGHT		CONTROL	FETAL			0	18	NaN	N/A	N/A	NaN	NaN	DIAGNOSIS	CONTROL	NaN	N/A	NaN	N/A	N/A	N/A	N/A	NaN	NaN	NaN	NaN	NaN	NaN	NaN	NaN	NaN	NaN
	73	CNS109	GSM1097574	CNS109_CONTROL		109			F	American	POST-MORTEM	CONTROL	CONTROL	CONTROL	CONTROL_INFANT	CONTROL	CEREBRUM	LEFT AND RIGHT		CONTROL	INFANT			0.243836	47.7041	NaN	N/A	N/A	NaN	NaN	DIAGNOSIS	CONTROL	NaN	N/A	NaN	N/A	N/A	N/A	N/A	NaN	NaN	NaN	NaN	NaN	NaN	NaN	NaN	NaN	NaN
	74	CNS110	GSM1097575	CNS110_CONTROL		110			M	American	POST-MORTEM	CONTROL	CONTROL	CONTROL	CONTROL_FETAL	CONTROL	CEREBRUM	LEFT AND RIGHT		CONTROL	FETAL			0	18	NaN	N/A	N/A	NaN	NaN	DIAGNOSIS	CONTROL	NaN	N/A	NaN	N/A	N/A	N/A	N/A	NaN	NaN	NaN	NaN	NaN	NaN	NaN	NaN	NaN	NaN
	75	CNS111	GSM1097576	CNS111_CONTROL		111			M	American	POST-MORTEM	CONTROL	CONTROL	CONTROL	CONTROL_FETAL	CONTROL	CEREBRUM	LEFT AND RIGHT		CONTROL	FETAL			0	17	NaN	N/A	N/A	NaN	NaN	DIAGNOSIS	CONTROL	NaN	N/A	NaN	N/A	N/A	N/A	N/A	NaN	NaN	NaN	NaN	NaN	NaN	NaN	NaN	NaN	NaN
	76	CNS112	GSM1097577	CNS112_CONTROL		112			M	American	POST-MORTEM	CONTROL	CONTROL	CONTROL	CONTROL_FETAL	CONTROL	CEREBRUM	LEFT AND RIGHT		CONTROL	FETAL			0	19	NaN	N/A	N/A	NaN	NaN	DIAGNOSIS	CONTROL	NaN	N/A	NaN	N/A	N/A	N/A	N/A	NaN	NaN	NaN	NaN	NaN	NaN	NaN	NaN	NaN	NaN
	77	CNS113	GSM1097578	CNS113_CONTROL		113			M	American	POST-MORTEM	CONTROL	CONTROL	CONTROL	CONTROL_FETAL	CONTROL	CEREBRUM	LEFT AND RIGHT		CONTROL	FETAL			0	19	NaN	N/A	N/A	NaN	NaN	DIAGNOSIS	CONTROL	NaN	N/A	NaN	N/A	N/A	N/A	N/A	NaN	NaN	NaN	NaN	NaN	NaN	NaN	NaN	NaN	NaN
	78	CNS114	GSM1097579	CNS114_CONTROL		114			M	American	POST-MORTEM	CONTROL	CONTROL	CONTROL	CONTROL_FETAL	CONTROL	CEREBRUM	LEFT AND RIGHT		CONTROL	FETAL			0	18	NaN	N/A	N/A	NaN	NaN	DIAGNOSIS	CONTROL	NaN	N/A	NaN	N/A	N/A	N/A	N/A	NaN	NaN	NaN	NaN	NaN	NaN	NaN	NaN	NaN	NaN
	79	CNS115	GSM1097580	CNS115_CONTROL		115			F	American	POST-MORTEM	CONTROL	CONTROL	CONTROL	CONTROL_FETAL	CONTROL	CEREBRUM	LEFT AND RIGHT		CONTROL	FETAL			0	18	NaN	N/A	N/A	NaN	NaN	DIAGNOSIS	CONTROL	NaN	N/A	NaN	N/A	N/A	N/A	N/A	NaN	NaN	NaN	NaN	NaN	NaN	NaN	NaN	NaN	NaN
	80	CNS116	GSM1097581	CNS116_CONTROL		116			F	American	POST-MORTEM	CONTROL	CONTROL	CONTROL	CONTROL_FETAL	CONTROL	CEREBRUM	LEFT AND RIGHT		CONTROL	FETAL			0	18	NaN	N/A	N/A	NaN	NaN	DIAGNOSIS	CONTROL	NaN	N/A	NaN	N/A	N/A	N/A	N/A	NaN	NaN	NaN	NaN	NaN	NaN	NaN	NaN	NaN	NaN
	81	CNS117	GSM1097582	CNS117_CONTROL		117			M	American	POST-MORTEM	CONTROL	CONTROL	CONTROL	CONTROL_FETAL	CONTROL	CEREBRUM	LEFT AND RIGHT		CONTROL	FETAL			0	18	NaN	N/A	N/A	NaN	NaN	DIAGNOSIS	CONTROL	NaN	N/A	NaN	N/A	N/A	N/A	N/A	NaN	NaN	NaN	NaN	NaN	NaN	NaN	NaN	NaN	NaN
	82	CNS118	GSM1097583	CNS118_CONTROL		118			M	American	POST-MORTEM	CONTROL	CONTROL	CONTROL	CONTROL_FETAL	CONTROL	CEREBRUM	LEFT AND RIGHT		CONTROL	FETAL			0	18	NaN	N/A	N/A	NaN	NaN	DIAGNOSIS	CONTROL	NaN	N/A	NaN	N/A	N/A	N/A	N/A	NaN	NaN	NaN	NaN	NaN	NaN	NaN	NaN	NaN	NaN
	83	CNS119	GSM1097584	CNS119_CONTROL		119			F	American	POST-MORTEM	CONTROL	CONTROL	CONTROL	CONTROL_FETAL	CONTROL	CEREBRUM	LEFT AND RIGHT		CONTROL	FETAL			0	24	NaN	N/A	N/A	NaN	NaN	DIAGNOSIS	CONTROL	NaN	N/A	NaN	N/A	N/A	N/A	N/A	NaN	NaN	NaN	NaN	NaN	NaN	NaN	NaN	NaN	NaN
	84	CNS120	GSM1097585	CNS120_CONTROL		120			F	American	POST-MORTEM	CONTROL	CONTROL	CONTROL	CONTROL_FETAL	CONTROL	CEREBRUM	LEFT AND RIGHT		CONTROL	FETAL			0	18	NaN	N/A	N/A	NaN	NaN	DIAGNOSIS	CONTROL	NaN	N/A	NaN	N/A	N/A	N/A	N/A	NaN	NaN	NaN	NaN	NaN	NaN	NaN	NaN	NaN	NaN
	85	CNS121	GSM1097586	CNS121_CONTROL		121			M	American	POST-MORTEM	CONTROL	CONTROL	CONTROL	CONTROL_FETAL	CONTROL	CEREBRUM	LEFT AND RIGHT		CONTROL	FETAL			0	18	NaN	N/A	N/A	NaN	NaN	DIAGNOSIS	CONTROL	NaN	N/A	NaN	N/A	N/A	N/A	N/A	NaN	NaN	NaN	NaN	NaN	NaN	NaN	NaN	NaN	NaN
	86	CNS122	GSM1097587	CNS122_CONTROL		122			M	American	POST-MORTEM	CONTROL	CONTROL	CONTROL	CONTROL_FETAL	CONTROL	CEREBRUM	LEFT AND RIGHT		CONTROL	FETAL			0	19	NaN	N/A	N/A	NaN	NaN	DIAGNOSIS	CONTROL	NaN	N/A	NaN	N/A	N/A	N/A	N/A	NaN	NaN	NaN	NaN	NaN	NaN	NaN	NaN	NaN	NaN
	87	CNS123	GSM1097588	CNS123_CONTROL		123			M	American	POST-MORTEM	CONTROL	CONTROL	CONTROL	CONTROL_FETAL	CONTROL	CEREBRUM	LEFT AND RIGHT		CONTROL	FETAL			0	16	NaN	N/A	N/A	NaN	NaN	DIAGNOSIS	CONTROL	NaN	N/A	NaN	N/A	N/A	N/A	N/A	NaN	NaN	NaN	NaN	NaN	NaN	NaN	NaN	NaN	NaN
	88	CNS124	GSM1097589	CNS124_CONTROL		124			F	American	POST-MORTEM	CONTROL	CONTROL	CONTROL	CONTROL_FETAL	CONTROL	CEREBRUM	LEFT AND RIGHT		CONTROL	FETAL			0	18	NaN	N/A	N/A	NaN	NaN	DIAGNOSIS	CONTROL	NaN	N/A	NaN	N/A	N/A	N/A	N/A	NaN	NaN	NaN	NaN	NaN	NaN	NaN	NaN	NaN	NaN
	89	CNS125	GSM1097590	CNS125_CONTROL		125			F	American	POST-MORTEM	CONTROL	CONTROL	CONTROL	CONTROL_FETAL	CONTROL	CEREBRUM	LEFT AND RIGHT		CONTROL	FETAL			0	17	NaN	N/A	N/A	NaN	NaN	DIAGNOSIS	CONTROL	NaN	N/A	NaN	N/A	N/A	N/A	N/A	NaN	NaN	NaN	NaN	NaN	NaN	NaN	NaN	NaN	NaN
	90	CNS126	GSM1097591	CNS126_CONTROL		126			M	American	POST-MORTEM	CONTROL	CONTROL	CONTROL	CONTROL_FETAL	CONTROL	CEREBRUM	LEFT AND RIGHT		CONTROL	FETAL			0	20	NaN	N/A	N/A	NaN	NaN	DIAGNOSIS	CONTROL	NaN	N/A	NaN	N/A	N/A	N/A	N/A	NaN	NaN	NaN	NaN	NaN	NaN	NaN	NaN	NaN	NaN
	91	CNS127	GSM1097592	CNS127_CONTROL		127			F	American	POST-MORTEM	CONTROL	CONTROL	CONTROL	CONTROL_FETAL	CONTROL	CEREBRUM	LEFT AND RIGHT		CONTROL	FETAL			0	16	NaN	N/A	N/A	NaN	NaN	DIAGNOSIS	CONTROL	NaN	N/A	NaN	N/A	N/A	N/A	N/A	NaN	NaN	NaN	NaN	NaN	NaN	NaN	NaN	NaN	NaN
	92	CNS128	GSM1097593	CNS128_CONTROL		128			F	American	POST-MORTEM	CONTROL	CONTROL	CONTROL	CONTROL_FETAL	CONTROL	CEREBRUM	LEFT AND RIGHT		CONTROL	FETAL			0	19	NaN	N/A	N/A	NaN	NaN	DIAGNOSIS	CONTROL	NaN	N/A	NaN	N/A	N/A	N/A	N/A	NaN	NaN	NaN	NaN	NaN	NaN	NaN	NaN	NaN	NaN
	93	CNS129	GSM1097594	CNS129_CONTROL		129			F	American	POST-MORTEM	CONTROL	CONTROL	CONTROL	CONTROL_FETAL	CONTROL	CEREBRUM	LEFT AND RIGHT		CONTROL	FETAL			0	19	NaN	N/A	N/A	NaN	NaN	DIAGNOSIS	CONTROL	NaN	N/A	NaN	N/A	N/A	N/A	N/A	NaN	NaN	NaN	NaN	NaN	NaN	NaN	NaN	NaN	NaN
	94	CNS130	GSM1097595	CNS130_CONTROL		130			N/A	American	POST-MORTEM	CONTROL	CONTROL	CONTROL	CONTROL_FETAL	CONTROL	CEREBRUM	LEFT AND RIGHT		CONTROL	FETAL			0	20	NaN	N/A	N/A	NaN	NaN	DIAGNOSIS	CONTROL	NaN	N/A	NaN	N/A	N/A	N/A	N/A	NaN	NaN	NaN	NaN	NaN	NaN	NaN	NaN	NaN	NaN
	95	CNS131	GSM1097596	CNS131_CONTROL		131			M	American	POST-MORTEM	CONTROL	CONTROL	CONTROL	CONTROL_CHILD	CONTROL	CEREBRUM	LEFT AND RIGHT		CONTROL	CHILD			4.74795	263.901	NaN	N/A	N/A	NaN	NaN	DIAGNOSIS	CONTROL	NaN	N/A	NaN	N/A	N/A	N/A	N/A	NaN	NaN	NaN	NaN	NaN	NaN	NaN	NaN	NaN	NaN
	96	CNS132	GSM1097597	CNS132_CONTROL		132			M	American	POST-MORTEM	CONTROL	CONTROL	CONTROL	CONTROL_FETAL	CONTROL	CEREBRUM	LEFT AND RIGHT		CONTROL	FETAL			0	20	NaN	N/A	N/A	NaN	NaN	DIAGNOSIS	CONTROL	NaN	N/A	NaN	N/A	N/A	N/A	N/A	NaN	NaN	NaN	NaN	NaN	NaN	NaN	NaN	NaN	NaN
	97	CNS133	GSM1097598	CNS133_CONTROL		133			M	American	POST-MORTEM	CONTROL	CONTROL	CONTROL	CONTROL_FETAL	CONTROL	CEREBRUM	LEFT AND RIGHT		CONTROL	FETAL			0	14	NaN	N/A	N/A	NaN	NaN	DIAGNOSIS	CONTROL	NaN	N/A	NaN	N/A	N/A	N/A	N/A	NaN	NaN	NaN	NaN	NaN	NaN	NaN	NaN	NaN	NaN
	98	CNS134	GSM1097599	CNS134_CONTROL		134			M	American	POST-MORTEM	CONTROL	CONTROL	CONTROL	CONTROL_FETAL	CONTROL	CEREBRUM	LEFT AND RIGHT		CONTROL	FETAL			0	14	NaN	N/A	N/A	NaN	NaN	DIAGNOSIS	CONTROL	NaN	N/A	NaN	N/A	N/A	N/A	N/A	NaN	NaN	NaN	NaN	NaN	NaN	NaN	NaN	NaN	NaN
	99	CNS135	GSM1097600	CNS135_CONTROL		135			M	American	POST-MORTEM	CONTROL	CONTROL	CONTROL	CONTROL_FETAL	CONTROL	CEREBRUM	LEFT AND RIGHT		CONTROL	FETAL			0	18	NaN	N/A	N/A	NaN	NaN	DIAGNOSIS	CONTROL	NaN	N/A	NaN	N/A	N/A	N/A	N/A	NaN	NaN	NaN	NaN	NaN	NaN	NaN	NaN	NaN	NaN
	100	CNS136	GSM1097601	CNS136_CONTROL		136			M	American	POST-MORTEM	CONTROL	CONTROL	CONTROL	CONTROL_FETAL	CONTROL	CEREBRUM	LEFT AND RIGHT		CONTROL	FETAL			0	18	NaN	N/A	N/A	NaN	NaN	DIAGNOSIS	CONTROL	NaN	N/A	NaN	N/A	N/A	N/A	N/A	NaN	NaN	NaN	NaN	NaN	NaN	NaN	NaN	NaN	NaN
	101	CNS137	GSM1097602	CNS137_CONTROL		137			M	American	POST-MORTEM	CONTROL	CONTROL	CONTROL	CONTROL_FETAL	CONTROL	CEREBRUM	LEFT AND RIGHT		CONTROL	FETAL			0	19	NaN	N/A	N/A	NaN	NaN	DIAGNOSIS	CONTROL	NaN	N/A	NaN	N/A	N/A	N/A	N/A	NaN	NaN	NaN	NaN	NaN	NaN	NaN	NaN	NaN	NaN
	102	CNS138	GSM1097603	CNS138_CONTROL		138			F	American	POST-MORTEM	CONTROL	CONTROL	CONTROL	CONTROL_FETAL	CONTROL	CEREBRUM	LEFT AND RIGHT		CONTROL	FETAL			0	14	NaN	N/A	N/A	NaN	NaN	DIAGNOSIS	CONTROL	NaN	N/A	NaN	N/A	N/A	N/A	N/A	NaN	NaN	NaN	NaN	NaN	NaN	NaN	NaN	NaN	NaN
	103	CNS139	GSM1097604	CNS139_CONTROL		139			M	American	POST-MORTEM	CONTROL	CONTROL	CONTROL	CONTROL_FETAL	CONTROL	CEREBRUM	LEFT AND RIGHT		CONTROL	FETAL			0	16	NaN	N/A	N/A	NaN	NaN	DIAGNOSIS	CONTROL	NaN	N/A	NaN	N/A	N/A	N/A	N/A	NaN	NaN	NaN	NaN	NaN	NaN	NaN	NaN	NaN	NaN
	104	CNS140	GSM1097605	CNS140_CONTROL		140			F	American	POST-MORTEM	CONTROL	CONTROL	CONTROL	CONTROL_FETAL	CONTROL	CEREBRUM	LEFT AND RIGHT		CONTROL	FETAL			0	18	NaN	N/A	N/A	NaN	NaN	DIAGNOSIS	CONTROL	NaN	N/A	NaN	N/A	N/A	N/A	N/A	NaN	NaN	NaN	NaN	NaN	NaN	NaN	NaN	NaN	NaN
	105	CNS141	GSM1097606	CNS141_CONTROL		141			M	American	POST-MORTEM	CONTROL	CONTROL	CONTROL	CONTROL_INFANT	CONTROL	CEREBRUM	LEFT AND RIGHT		CONTROL	INFANT			0.164384	43.8904	NaN	N/A	N/A	NaN	NaN	DIAGNOSIS	CONTROL	NaN	N/A	NaN	N/A	N/A	N/A	N/A	NaN	NaN	NaN	NaN	NaN	NaN	NaN	NaN	NaN	NaN
	106	CNS142	GSM1097607	CNS142_CONTROL		142			F	American	POST-MORTEM	CONTROL	CONTROL	CONTROL	CONTROL_FETAL	CONTROL	CEREBRUM	LEFT AND RIGHT		CONTROL	FETAL			0	19	NaN	N/A	N/A	NaN	NaN	DIAGNOSIS	CONTROL	NaN	N/A	NaN	N/A	N/A	N/A	N/A	NaN	NaN	NaN	NaN	NaN	NaN	NaN	NaN	NaN	NaN
	107	CNS143	GSM1097608	CNS143_CONTROL		143			M	American	POST-MORTEM	CONTROL	CONTROL	CONTROL	CONTROL_INFANT	CONTROL	CEREBRUM	LEFT AND RIGHT		CONTROL	INFANT			0.0136986	36.6575	NaN	N/A	N/A	NaN	NaN	DIAGNOSIS	CONTROL	NaN	N/A	NaN	N/A	N/A	N/A	N/A	NaN	NaN	NaN	NaN	NaN	NaN	NaN	NaN	NaN	NaN
	108	CNS144	GSM1097609	CNS144_CONTROL		144			F	American	POST-MORTEM	CONTROL	CONTROL	CONTROL	CONTROL_FETAL	CONTROL	CEREBRUM	LEFT AND RIGHT		CONTROL	FETAL			0	19	NaN	N/A	N/A	NaN	NaN	DIAGNOSIS	CONTROL	NaN	N/A	NaN	N/A	N/A	N/A	N/A	NaN	NaN	NaN	NaN	NaN	NaN	NaN	NaN	NaN	NaN
	109	CNS145	GSM1097610	CNS145_CONTROL		145			M	American	POST-MORTEM	CONTROL	CONTROL	CONTROL	CONTROL_ADULT	FIRST CHOICE	BRAIN	WHOLE		CONTROL	ADULT			81	3924	NaN	N/A	N/A	NaN	NaN	DIAGNOSIS	CONTROL	NaN	N/A	NaN	N/A	N/A	N/A	N/A	NaN	NaN	NaN	NaN	NaN	NaN	NaN	NaN	NaN	NaN
	110	CNS146	GSM1097611	CNS146_CONTROL		146			N/A	American	POST-MORTEM	CONTROL	CONTROL	CONTROL	CONTROL_ADULT	REFERENCE POOL	CEREBRUM	LEFT AND RIGHT		CONTROL	POOL			0.389226	54.6828	NaN	N/A	N/A	NaN	NaN	DIAGNOSIS	CONTROL	NaN	N/A	NaN	N/A	N/A	N/A	N/A	NaN	NaN	NaN	NaN	NaN	NaN	NaN	NaN	NaN	NaN
	111	CNS147	GSM1097612	CNS147_CONTROL		147			M	American	POST-MORTEM	CONTROL	CONTROL	CONTROL	CONTROL_INFANT	CONTROL	CEREBRUM	LEFT AND RIGHT		CONTROL	INFANT			0.263014	48.6247	NaN	N/A	N/A	NaN	NaN	DIAGNOSIS	CONTROL	NaN	N/A	NaN	N/A	N/A	N/A	N/A	NaN	NaN	NaN	NaN	NaN	NaN	NaN	NaN	NaN	NaN
	112	CNS148	GSM1097613	CNS148_CONTROL		148			M	American	POST-MORTEM	CONTROL	CONTROL	CONTROL	CONTROL_INFANT	CONTROL	CEREBRUM	LEFT AND RIGHT		CONTROL	INFANT			1.33699	100.175	NaN	N/A	N/A	NaN	NaN	DIAGNOSIS	CONTROL	NaN	N/A	NaN	N/A	N/A	N/A	N/A	NaN	NaN	NaN	NaN	NaN	NaN	NaN	NaN	NaN	NaN
	113	CNS149	GSM1097614	CNS149_CONTROL		149			F	American	POST-MORTEM	CONTROL	CONTROL	CONTROL	CONTROL_FETAL	CONTROL	CEREBRUM	LEFT AND RIGHT		CONTROL	FETAL			0	18	NaN	N/A	N/A	NaN	NaN	DIAGNOSIS	CONTROL	NaN	N/A	NaN	N/A	N/A	N/A	N/A	NaN	NaN	NaN	NaN	NaN	NaN	NaN	NaN	NaN	NaN
	114	CNS150	GSM1097615	CNS150_CONTROL		150			M	American	POST-MORTEM	CONTROL	CONTROL	CONTROL	CONTROL_CHILD	CONTROL	CEREBRUM	LEFT AND RIGHT		CONTROL	CHILD			4.70685	261.929	NaN	N/A	N/A	NaN	NaN	DIAGNOSIS	CONTROL	NaN	N/A	NaN	N/A	N/A	N/A	N/A	NaN	NaN	NaN	NaN	NaN	NaN	NaN	NaN	NaN	NaN
	115	CNS151	GSM1097616	CNS151_CONTROL		151			M	American	POST-MORTEM	CONTROL	CONTROL	CONTROL	CONTROL_FETAL	CONTROL	CEREBRUM	LEFT AND RIGHT		CONTROL	FETAL			0	17	NaN	N/A	N/A	NaN	NaN	DIAGNOSIS	CONTROL	NaN	N/A	NaN	N/A	N/A	N/A	N/A	NaN	NaN	NaN	NaN	NaN	NaN	NaN	NaN	NaN	NaN
	116	CNS152	GSM1097617	CNS152_CONTROL		152			M	American	POST-MORTEM	CONTROL	CONTROL	CONTROL	CONTROL_INFANT	CONTROL	CEREBRUM	LEFT AND RIGHT		CONTROL	INFANT			0.268493	48.8877	NaN	N/A	N/A	NaN	NaN	DIAGNOSIS	CONTROL	NaN	N/A	NaN	N/A	N/A	N/A	N/A	NaN	NaN	NaN	NaN	NaN	NaN	NaN	NaN	NaN	NaN
	117	CNS153	GSM1097618	CNS153_CONTROL		153			M	American	POST-MORTEM	CONTROL	CONTROL	CONTROL	CONTROL_FETAL	CONTROL	CEREBRUM	LEFT AND RIGHT		CONTROL	FETAL			0	16	NaN	N/A	N/A	NaN	NaN	DIAGNOSIS	CONTROL	NaN	N/A	NaN	N/A	N/A	N/A	N/A	NaN	NaN	NaN	NaN	NaN	NaN	NaN	NaN	NaN	NaN
	118	CNS154	GSM1097619	CNS154_CONTROL		154			F	American	POST-MORTEM	CONTROL	CONTROL	CONTROL	CONTROL_FETAL	CONTROL	CEREBRUM	LEFT AND RIGHT		CONTROL	FETAL			0	18	NaN	N/A	N/A	NaN	NaN	DIAGNOSIS	CONTROL	NaN	N/A	NaN	N/A	N/A	N/A	N/A	NaN	NaN	NaN	NaN	NaN	NaN	NaN	NaN	NaN	NaN
	119	CNS155	GSM1097620	CNS155_CONTROL		155			M	American	POST-MORTEM	CONTROL	CONTROL	CONTROL	CONTROL_INFANT	CONTROL	CEREBRUM	LEFT AND RIGHT		CONTROL	INFANT			1.2137	94.2575	NaN	N/A	N/A	NaN	NaN	DIAGNOSIS	CONTROL	NaN	N/A	NaN	N/A	N/A	N/A	N/A	NaN	NaN	NaN	NaN	NaN	NaN	NaN	NaN	NaN	NaN
	120	CNS156	GSM1097621	CNS156_CONTROL		156			M	American	POST-MORTEM	CONTROL	CONTROL	CONTROL	CONTROL_INFANT	CONTROL	CEREBRUM	LEFT AND RIGHT		CONTROL	INFANT			1.37534	102.016	NaN	N/A	N/A	NaN	NaN	DIAGNOSIS	CONTROL	NaN	N/A	NaN	N/A	N/A	N/A	N/A	NaN	NaN	NaN	NaN	NaN	NaN	NaN	NaN	NaN	NaN
	121	CNS157	GSM1097622	CNS157_CONTROL		157			F	American	POST-MORTEM	CONTROL	CONTROL	CONTROL	CONTROL_CHILD	CONTROL	CEREBRUM	LEFT AND RIGHT		CONTROL	CHILD			4.46575	250.356	NaN	N/A	N/A	NaN	NaN	DIAGNOSIS	CONTROL	NaN	N/A	NaN	N/A	N/A	N/A	N/A	NaN	NaN	NaN	NaN	NaN	NaN	NaN	NaN	NaN	NaN
	122	CNS158	GSM1097623	CNS158_CONTROL		158			F	American	POST-MORTEM	CONTROL	CONTROL	CONTROL	CONTROL_FETAL	CONTROL	CEREBRUM	LEFT AND RIGHT		CONTROL	FETAL			0	18	NaN	N/A	N/A	NaN	NaN	DIAGNOSIS	CONTROL	NaN	N/A	NaN	N/A	N/A	N/A	N/A	NaN	NaN	NaN	NaN	NaN	NaN	NaN	NaN	NaN	NaN
	123	CNS159	GSM1097624	CNS159_CONTROL		159			F	American	POST-MORTEM	CONTROL	CONTROL	CONTROL	CONTROL_INFANT	CONTROL	CEREBRUM	LEFT AND RIGHT		CONTROL	INFANT			0.00950347	36.4562	NaN	N/A	N/A	NaN	NaN	DIAGNOSIS	CONTROL	NaN	N/A	NaN	N/A	N/A	N/A	N/A	NaN	NaN	NaN	NaN	NaN	NaN	NaN	NaN	NaN	NaN
	124	CNS160	GSM1097625	CNS160_CONTROL		160			M	American	POST-MORTEM	CONTROL	CONTROL	CONTROL	CONTROL_FETAL	CONTROL	CEREBRUM	LEFT AND RIGHT		CONTROL	FETAL			0	18	NaN	N/A	N/A	NaN	NaN	DIAGNOSIS	CONTROL	NaN	N/A	NaN	N/A	N/A	N/A	N/A	NaN	NaN	NaN	NaN	NaN	NaN	NaN	NaN	NaN	NaN
	125	CNS161	GSM1097626	CNS161_CONTROL		161			M	American	POST-MORTEM	CONTROL	CONTROL	CONTROL	CONTROL_FETAL	CONTROL	CEREBRUM	LEFT AND RIGHT		CONTROL	FETAL			0	17	NaN	N/A	N/A	NaN	NaN	DIAGNOSIS	CONTROL	NaN	N/A	NaN	N/A	N/A	N/A	N/A	NaN	NaN	NaN	NaN	NaN	NaN	NaN	NaN	NaN	NaN
	126	CNS162	GSM1097627	CNS162_CONTROL		162			M	American	POST-MORTEM	CONTROL	CONTROL	CONTROL	CONTROL_FETAL	CONTROL	CEREBRUM	LEFT AND RIGHT		CONTROL	FETAL			0	19	NaN	N/A	N/A	NaN	NaN	DIAGNOSIS	CONTROL	NaN	N/A	NaN	N/A	N/A	N/A	N/A	NaN	NaN	NaN	NaN	NaN	NaN	NaN	NaN	NaN	NaN
	127	CNS163	GSM1097628	CNS163_CONTROL		163			M	American	POST-MORTEM	CONTROL	CONTROL	CONTROL	CONTROL_FETAL	CONTROL	CEREBRUM	LEFT AND RIGHT		CONTROL	FETAL			0	19	NaN	N/A	N/A	NaN	NaN	DIAGNOSIS	CONTROL	NaN	N/A	NaN	N/A	N/A	N/A	N/A	NaN	NaN	NaN	NaN	NaN	NaN	NaN	NaN	NaN	NaN
	128	CNS164	GSM1097629	CNS164_CONTROL		164			M	American	POST-MORTEM	CONTROL	CONTROL	CONTROL	CONTROL_FETAL	CONTROL	CEREBRUM	LEFT AND RIGHT		CONTROL	FETAL			0	18	NaN	N/A	N/A	NaN	NaN	DIAGNOSIS	CONTROL	NaN	N/A	NaN	N/A	N/A	N/A	N/A	NaN	NaN	NaN	NaN	NaN	NaN	NaN	NaN	NaN	NaN
	129	CNS165	GSM1097630	CNS165_CONTROL		165			F	American	POST-MORTEM	CONTROL	CONTROL	CONTROL	CONTROL_FETAL	CONTROL	CEREBRUM	LEFT AND RIGHT		CONTROL	FETAL			0	18	NaN	N/A	N/A	NaN	NaN	DIAGNOSIS	CONTROL	NaN	N/A	NaN	N/A	N/A	N/A	N/A	NaN	NaN	NaN	NaN	NaN	NaN	NaN	NaN	NaN	NaN
	130	CNS166	GSM1097631	CNS166_CONTROL		166			F	American	POST-MORTEM	CONTROL	CONTROL	CONTROL	CONTROL_FETAL	CONTROL	CEREBRUM	LEFT AND RIGHT		CONTROL	FETAL			0	18	NaN	N/A	N/A	NaN	NaN	DIAGNOSIS	CONTROL	NaN	N/A	NaN	N/A	N/A	N/A	N/A	NaN	NaN	NaN	NaN	NaN	NaN	NaN	NaN	NaN	NaN
	131	CNS167	GSM1097632	CNS167_CONTROL		167			M	American	POST-MORTEM	CONTROL	CONTROL	CONTROL	CONTROL_FETAL	CONTROL	CEREBRUM	LEFT AND RIGHT		CONTROL	FETAL			0	18	NaN	N/A	N/A	NaN	NaN	DIAGNOSIS	CONTROL	NaN	N/A	NaN	N/A	N/A	N/A	N/A	NaN	NaN	NaN	NaN	NaN	NaN	NaN	NaN	NaN	NaN
	132	CNS168	GSM1097633	CNS168_CONTROL		168			M	American	POST-MORTEM	CONTROL	CONTROL	CONTROL	CONTROL_FETAL	CONTROL	CEREBRUM	LEFT AND RIGHT		CONTROL	FETAL			0	18	NaN	N/A	N/A	NaN	NaN	DIAGNOSIS	CONTROL	NaN	N/A	NaN	N/A	N/A	N/A	N/A	NaN	NaN	NaN	NaN	NaN	NaN	NaN	NaN	NaN	NaN
	133	CNS169	GSM1097634	CNS169_CONTROL		169			F	American	POST-MORTEM	CONTROL	CONTROL	CONTROL	CONTROL_FETAL	CONTROL	CEREBRUM	LEFT AND RIGHT		CONTROL	FETAL			0	24	NaN	N/A	N/A	NaN	NaN	DIAGNOSIS	CONTROL	NaN	N/A	NaN	N/A	N/A	N/A	N/A	NaN	NaN	NaN	NaN	NaN	NaN	NaN	NaN	NaN	NaN
	134	CNS170	GSM1097635	CNS170_CONTROL		170			F	American	POST-MORTEM	CONTROL	CONTROL	CONTROL	CONTROL_FETAL	CONTROL	CEREBRUM	LEFT AND RIGHT		CONTROL	FETAL			0	18	NaN	N/A	N/A	NaN	NaN	DIAGNOSIS	CONTROL	NaN	N/A	NaN	N/A	N/A	N/A	N/A	NaN	NaN	NaN	NaN	NaN	NaN	NaN	NaN	NaN	NaN
	135	CNS171	GSM1097636	CNS171_CONTROL		171			M	American	POST-MORTEM	CONTROL	CONTROL	CONTROL	CONTROL_FETAL	CONTROL	CEREBRUM	LEFT AND RIGHT		CONTROL	FETAL			0	18	NaN	N/A	N/A	NaN	NaN	DIAGNOSIS	CONTROL	NaN	N/A	NaN	N/A	N/A	N/A	N/A	NaN	NaN	NaN	NaN	NaN	NaN	NaN	NaN	NaN	NaN
	136	CNS172	GSM1097637	CNS172_CONTROL		172			M	American	POST-MORTEM	CONTROL	CONTROL	CONTROL	CONTROL_FETAL	CONTROL	CEREBRUM	LEFT AND RIGHT		CONTROL	FETAL			0	19	NaN	N/A	N/A	NaN	NaN	DIAGNOSIS	CONTROL	NaN	N/A	NaN	N/A	N/A	N/A	N/A	NaN	NaN	NaN	NaN	NaN	NaN	NaN	NaN	NaN	NaN
	137	CNS173	GSM1097638	CNS173_CONTROL		173			M	American	POST-MORTEM	CONTROL	CONTROL	CONTROL	CONTROL_FETAL	CONTROL	CEREBRUM	LEFT AND RIGHT		CONTROL	FETAL			0	16	NaN	N/A	N/A	NaN	NaN	DIAGNOSIS	CONTROL	NaN	N/A	NaN	N/A	N/A	N/A	N/A	NaN	NaN	NaN	NaN	NaN	NaN	NaN	NaN	NaN	NaN
	138	CNS174	GSM1097639	CNS174_CONTROL		174			F	American	POST-MORTEM	CONTROL	CONTROL	CONTROL	CONTROL_FETAL	CONTROL	CEREBRUM	LEFT AND RIGHT		CONTROL	FETAL			0	18	NaN	N/A	N/A	NaN	NaN	DIAGNOSIS	CONTROL	NaN	N/A	NaN	N/A	N/A	N/A	N/A	NaN	NaN	NaN	NaN	NaN	NaN	NaN	NaN	NaN	NaN
	139	CNS175	GSM1097640	CNS175_CONTROL		175			F	American	POST-MORTEM	CONTROL	CONTROL	CONTROL	CONTROL_FETAL	CONTROL	CEREBRUM	LEFT AND RIGHT		CONTROL	FETAL			0	17	NaN	N/A	N/A	NaN	NaN	DIAGNOSIS	CONTROL	NaN	N/A	NaN	N/A	N/A	N/A	N/A	NaN	NaN	NaN	NaN	NaN	NaN	NaN	NaN	NaN	NaN
	140	CNS176	GSM1097641	CNS176_CONTROL		176			M	American	POST-MORTEM	CONTROL	CONTROL	CONTROL	CONTROL_FETAL	CONTROL	CEREBRUM	LEFT AND RIGHT		CONTROL	FETAL			0	20	NaN	N/A	N/A	NaN	NaN	DIAGNOSIS	CONTROL	NaN	N/A	NaN	N/A	N/A	N/A	N/A	NaN	NaN	NaN	NaN	NaN	NaN	NaN	NaN	NaN	NaN
	141	CNS177	GSM1097642	CNS177_CONTROL		177			F	American	POST-MORTEM	CONTROL	CONTROL	CONTROL	CONTROL_FETAL	CONTROL	CEREBRUM	LEFT AND RIGHT		CONTROL	FETAL			0	16	NaN	N/A	N/A	NaN	NaN	DIAGNOSIS	CONTROL	NaN	N/A	NaN	N/A	N/A	N/A	N/A	NaN	NaN	NaN	NaN	NaN	NaN	NaN	NaN	NaN	NaN
	142	CNS178	GSM1097643	CNS178_CONTROL		178			F	American	POST-MORTEM	CONTROL	CONTROL	CONTROL	CONTROL_FETAL	CONTROL	CEREBRUM	LEFT AND RIGHT		CONTROL	FETAL			0	19	NaN	N/A	N/A	NaN	NaN	DIAGNOSIS	CONTROL	NaN	N/A	NaN	N/A	N/A	N/A	N/A	NaN	NaN	NaN	NaN	NaN	NaN	NaN	NaN	NaN	NaN
	143	CNS179	GSM1097644	CNS179_CONTROL		179			F	American	POST-MORTEM	CONTROL	CONTROL	CONTROL	CONTROL_FETAL	CONTROL	CEREBRUM	LEFT AND RIGHT		CONTROL	FETAL			0	19	NaN	N/A	N/A	NaN	NaN	DIAGNOSIS	CONTROL	NaN	N/A	NaN	N/A	N/A	N/A	N/A	NaN	NaN	NaN	NaN	NaN	NaN	NaN	NaN	NaN	NaN
	144	CNS180	GSM1097645	CNS180_CONTROL		180			N/A	American	POST-MORTEM	CONTROL	CONTROL	CONTROL	CONTROL_FETAL	CONTROL	CEREBRUM	LEFT AND RIGHT		CONTROL	FETAL			0	20	NaN	N/A	N/A	NaN	NaN	DIAGNOSIS	CONTROL	NaN	N/A	NaN	N/A	N/A	N/A	N/A	NaN	NaN	NaN	NaN	NaN	NaN	NaN	NaN	NaN	NaN
	145	CNS181	GSM1097646	CNS181_CONTROL		181			M	American	POST-MORTEM	CONTROL	CONTROL	CONTROL	CONTROL_CHILD	CONTROL	CEREBRUM	LEFT AND RIGHT		CONTROL	CHILD			4.74795	263.901	NaN	N/A	N/A	NaN	NaN	DIAGNOSIS	CONTROL	NaN	N/A	NaN	N/A	N/A	N/A	N/A	NaN	NaN	NaN	NaN	NaN	NaN	NaN	NaN	NaN	NaN
	146	CNS182	GSM1097647	CNS182_CONTROL		182			M	American	POST-MORTEM	CONTROL	CONTROL	CONTROL	CONTROL_FETAL	CONTROL	CEREBRUM	LEFT AND RIGHT		CONTROL	FETAL			0	20	NaN	N/A	N/A	NaN	NaN	DIAGNOSIS	CONTROL	NaN	N/A	NaN	N/A	N/A	N/A	N/A	NaN	NaN	NaN	NaN	NaN	NaN	NaN	NaN	NaN	NaN
	147	CNS183	GSM1097648	CNS183_CONTROL		183			M	American	POST-MORTEM	CONTROL	CONTROL	CONTROL	CONTROL_FETAL	CONTROL	CEREBRUM	LEFT AND RIGHT		CONTROL	FETAL			0	14	NaN	N/A	N/A	NaN	NaN	DIAGNOSIS	CONTROL	NaN	N/A	NaN	N/A	N/A	N/A	N/A	NaN	NaN	NaN	NaN	NaN	NaN	NaN	NaN	NaN	NaN
	148	CNS184	GSM1097649	CNS184_CONTROL		184			M	American	POST-MORTEM	CONTROL	CONTROL	CONTROL	CONTROL_FETAL	CONTROL	CEREBRUM	LEFT AND RIGHT		CONTROL	FETAL			0	14	NaN	N/A	N/A	NaN	NaN	DIAGNOSIS	CONTROL	NaN	N/A	NaN	N/A	N/A	N/A	N/A	NaN	NaN	NaN	NaN	NaN	NaN	NaN	NaN	NaN	NaN
	149	CNS185	GSM1097650	CNS185_CONTROL		185			M	American	POST-MORTEM	CONTROL	CONTROL	CONTROL	CONTROL_FETAL	CONTROL	CEREBRUM	LEFT AND RIGHT		CONTROL	FETAL			0	18	NaN	N/A	N/A	NaN	NaN	DIAGNOSIS	CONTROL	NaN	N/A	NaN	N/A	N/A	N/A	N/A	NaN	NaN	NaN	NaN	NaN	NaN	NaN	NaN	NaN	NaN
	150	CNS186	GSM1097651	CNS186_CONTROL		186			M	American	POST-MORTEM	CONTROL	CONTROL	CONTROL	CONTROL_FETAL	CONTROL	CEREBRUM	LEFT AND RIGHT		CONTROL	FETAL			0	18	NaN	N/A	N/A	NaN	NaN	DIAGNOSIS	CONTROL	NaN	N/A	NaN	N/A	N/A	N/A	N/A	NaN	NaN	NaN	NaN	NaN	NaN	NaN	NaN	NaN	NaN
	151	CNS187	GSM1097652	CNS187_CONTROL		187			M	American	POST-MORTEM	CONTROL	CONTROL	CONTROL	CONTROL_FETAL	CONTROL	CEREBRUM	LEFT AND RIGHT		CONTROL	FETAL			0	19	NaN	N/A	N/A	NaN	NaN	DIAGNOSIS	CONTROL	NaN	N/A	NaN	N/A	N/A	N/A	N/A	NaN	NaN	NaN	NaN	NaN	NaN	NaN	NaN	NaN	NaN
	152	CNS188	GSM1097653	CNS188_CONTROL		188			F	American	POST-MORTEM	CONTROL	CONTROL	CONTROL	CONTROL_FETAL	CONTROL	CEREBRUM	LEFT AND RIGHT		CONTROL	FETAL			0	14	NaN	N/A	N/A	NaN	NaN	DIAGNOSIS	CONTROL	NaN	N/A	NaN	N/A	N/A	N/A	N/A	NaN	NaN	NaN	NaN	NaN	NaN	NaN	NaN	NaN	NaN
	153	CNS189	GSM1097654	CNS189_CONTROL		189			M	American	POST-MORTEM	CONTROL	CONTROL	CONTROL	CONTROL_FETAL	CONTROL	CEREBRUM	LEFT AND RIGHT		CONTROL	FETAL			0	16	NaN	N/A	N/A	NaN	NaN	DIAGNOSIS	CONTROL	NaN	N/A	NaN	N/A	N/A	N/A	N/A	NaN	NaN	NaN	NaN	NaN	NaN	NaN	NaN	NaN	NaN
	154	CNS190	GSM1097655	CNS190_CONTROL		190			F	American	POST-MORTEM	CONTROL	CONTROL	CONTROL	CONTROL_FETAL	CONTROL	CEREBRUM	LEFT AND RIGHT		CONTROL	FETAL			0	18	NaN	N/A	N/A	NaN	NaN	DIAGNOSIS	CONTROL	NaN	N/A	NaN	N/A	N/A	N/A	N/A	NaN	NaN	NaN	NaN	NaN	NaN	NaN	NaN	NaN	NaN
	155	CNS191	GSM1097656	CNS191_CONTROL		191			M	American	POST-MORTEM	CONTROL	CONTROL	CONTROL	CONTROL_INFANT	CONTROL	CEREBRUM	LEFT AND RIGHT		CONTROL	INFANT			0.164384	43.8904	NaN	N/A	N/A	NaN	NaN	DIAGNOSIS	CONTROL	NaN	N/A	NaN	N/A	N/A	N/A	N/A	NaN	NaN	NaN	NaN	NaN	NaN	NaN	NaN	NaN	NaN
	156	CNS192	GSM1097657	CNS192_CONTROL		192			F	American	POST-MORTEM	CONTROL	CONTROL	CONTROL	CONTROL_FETAL	CONTROL	CEREBRUM	LEFT AND RIGHT		CONTROL	FETAL			0	19	NaN	N/A	N/A	NaN	NaN	DIAGNOSIS	CONTROL	NaN	N/A	NaN	N/A	N/A	N/A	N/A	NaN	NaN	NaN	NaN	NaN	NaN	NaN	NaN	NaN	NaN
	157	CNS193	GSM1097658	CNS193_CONTROL		193			M	American	POST-MORTEM	CONTROL	CONTROL	CONTROL	CONTROL_INFANT	CONTROL	CEREBRUM	LEFT AND RIGHT		CONTROL	INFANT			0.0136986	36.6575	NaN	N/A	N/A	NaN	NaN	DIAGNOSIS	CONTROL	NaN	N/A	NaN	N/A	N/A	N/A	N/A	NaN	NaN	NaN	NaN	NaN	NaN	NaN	NaN	NaN	NaN
	158	CNS194	GSM1097659	CNS194_CONTROL		194			F	American	POST-MORTEM	CONTROL	CONTROL	CONTROL	CONTROL_FETAL	CONTROL	CEREBRUM	LEFT AND RIGHT		CONTROL	FETAL			0	19	NaN	N/A	N/A	NaN	NaN	DIAGNOSIS	CONTROL	NaN	N/A	NaN	N/A	N/A	N/A	N/A	NaN	NaN	NaN	NaN	NaN	NaN	NaN	NaN	NaN	NaN
	159	CNS195	GSM1097660	CNS195_CONTROL		195			M	American	POST-MORTEM	CONTROL	CONTROL	CONTROL	CONTROL_ADULT	FIRST CHOICE	BRAIN	WHOLE		CONTROL	ADULT			81	3924	NaN	N/A	N/A	NaN	NaN	DIAGNOSIS	CONTROL	NaN	N/A	NaN	N/A	N/A	N/A	N/A	NaN	NaN	NaN	NaN	NaN	NaN	NaN	NaN	NaN	NaN
	160	CNS196	GSM1097661	CNS196_CONTROL		196			N/A	American	POST-MORTEM	CONTROL	CONTROL	CONTROL	CONTROL_ADULT	REFERENCE POOL	BRAIN	WHOLE		CONTROL	ADULT			0.389226	54.6828	10	N/A	N/A	1	1	DIAGNOSIS	CONTROL	1	N/A	1	N/A	N/A	N/A	N/A	NaN	NaN	NaN	NaN	NaN	NaN	NaN	NaN	NaN	NaN
			ALL AVAILABLE DATA	N	ALL	MALES	FEMALES	UNKNOWN GENDER	MEDULLOBLASTOMA	ATRT	GERMINOMA	CONTROLS	FETAL	INFANT	CHILD	ADOLESCENT	ADULT	MEAN AGE (YEARS)	STDEV AGE	MEAN AGE (WEEKS)	STDEV AGE
				ALL	161													4.15457	11.9098	226.317	574.91
				MALES	82													3.85261	13.7559	210.259	663.33
				FEMALES	46													1.09485	2.43015	76.1613	122.388
				UNKNOWN GENDER	32													9.20401	13.9977	476.793	672.558
				MEDULLOBLASTOMA	19	8	7	4										6.89488	4.13387	366.954	198.426
				ATRT	8	1	3	4										2.22808	2.17681	142.948	104.487
				GERMINOMA	12	0	0	12										11.1458	3.07838	571	147.762
				CONTROLS	121	73	36	12										3.03837	13.4306	169.453	647.523
				FETAL	76	40	32	4	0	0	0	76						0	0	18.3947	3.40695
				INFANT	19	15	4	0	1	2	0	16						0.555655	0.535665	62.6714	25.7119
				CHILD	40	9	10	21	15	6	9	10						5.82358	3.51757	315.532	168.843
				ADOLESCENT	6	3	0	3	3	0	3	0						14.0737	1.56951	711.54	75.3363
				ADULT	5	2	0	3	0	0	0	5						56.4778	29.575	2746.94	1419.6
				%	ALL	MALES	FEMALES	UNKNOWN GENDER	MEDULLOBLASTOMA	ATRT	GERMINOMA	CONTROLS	FETAL	INFANT	CHILD	ADOLESCENT	ADULT	1.09452
				ALL	1
				MALES	0.509317
				FEMALES	0.285714
				UNKNOWN GENDER	0.198758
				MEDULLOBLASTOMA	0.118012	0.0496894	0.0434783	0.0248447
				ATRT	0.0496894	0.00621118	0.0186335	0.0248447
				GERMINOMA	0.0745342	0	0	0.0745342
				CONTROLS	0.751553	0.453416	0.223602	0.0745342
				FETAL	0.47205	0.248447	0.198758	0.0248447	0	0	0	0.47205
				INFANT	0.118012	0.0931677	0.0248447	0	0.00621118	0.0124224	0	0.0993789
				CHILD	0.248447	0.0559006	0.0621118	0.130435	0.0931677	0.0372671	0.0559006	0.0621118
				ADOLESCENT	0.0372671	0.0186335	0	0.0186335	0.0186335	0	0.0186335	0
				ADULT	0.0310559	0.0124224	0	0.0186335	0	0	0	0.0310559
			IN-HOUSE DATA	N	ALL	MALES	FEMALES	UNKNOWN GENDER	MEDULLOBLASTOMA	ATRT	GERMINOMA	CONTROLS	FETAL	INFANT	CHILD	ADOLESCENT	ADULT	MEAN AGE (YEARS)	STDEV AGE	MEAN AGE (WEEKS)	STDEV AGE
				ALL	32													6.14881	4.74181	331.143	227.607
				MALES	22													8.40548	4.97593	439.463	238.844
				FEMALES	10													4.11781	3.42476	233.655	164.388
				UNKNOWN GENDER	0													NaN	NaN	NaN	NaN
				MEDULLOBLASTOMA	15	8	7											7.13352	4.62336	378.409	221.921
				ATRT	4	1	3											2.45616	3.06154	153.896	146.954
				GERMINOMA	0	0	0											NaN	NaN	NaN	NaN
				CONTROLS	13	13	0											NaN	NaN	NaN	NaN
				FETAL	0	0	0		0	0	0	0						NaN	NaN	NaN	NaN
				INFANT	3	1	2		1	2	0	0						0.344292	0.295335	52.526	14.1761
				CHILD	13	5	8		11	2	0	0						5.804	3.44481	314.592	165.351
				ADOLESCENT	3	3	0		3	0	0	0						13.4475	1.84814	681.479	88.7109
				ADULT	0	0	0		0	0	0	0						NaN	NaN	NaN	NaN
				%	ALL	MALES	FEMALES	UNKNOWN GENDER	MEDULLOBLASTOMA	ATRT	GERMINOMA	CONTROLS	FETAL	INFANT	CHILD	ADOLESCENT	ADULT
				ALL	1
				MALES	0.6875
				FEMALES	0.3125
				UNKNOWN GENDER	0
				MEDULLOBLASTOMA	0.46875	0.0496894	0.0434783
				ATRT	0.125	0.00621118	0.0186335
				GERMINOMA	0	0	0
				CONTROLS	0.40625	0.0807453	0
				FETAL	0	0	0		0	0	0	0
				INFANT	0.09375	0.00621118	0.0124224		0.00621118	0.0124224	0	0
				CHILD	0.40625	0.0310559	0.0496894		0.068323	0.0124224	0	0
				ADOLESCENT	0.09375	0.0186335	0		0.0186335	0	0	0
				ADULT	0	0	0		0	0	0	0
				N	ALL	MALES	FEMALES	UNKNOWN GENDER	MEDULLOBLASTOMA	ATRT	GERMINOMA	CONTROLS	SUMS		ALL	MALES	FEMALES	UNKNOWN GENDER	MEDULLOBLASTOMA	ATRT
				GFAP (+)	6	3	3		3	3		4	19		0.315789	0.157895	0.157895		0.157895	0.157895
				GFAP (-)	13	6	7		12	1		4			0.684211	0.315789	0.368421		0.631579	0.0526316
				P38 (+)	13	8	5		12	1		4	16		0.8125	0.5	0.3125		0.75	0.0625
				P38 (-)	3	0	3		0	3		4			0.1875	0	0.1875		0	0.1875
				Neuromicrofilaments (+)	7	3	4		4	3		4	18		0.388889	0.166667	0.222222		0.222222	0.166667
				Neuro-microfilaments (-)	11	6	5		10	1		4			0.611111	0.333333	0.277778		0.555556	0.0555556
				P53 (+)	17	7	10		14	3		13	19		0.894737	0.368421	0.526316		0.736842	0.157895
				P53 (-)	2	2	0		1	1		13			0.105263	0.105263	0		0.0526316	0.0526316
				BCL2 (+)	11	6	5		8	3		7	17		0.647059	0.352941	0.294118		0.470588	0.176471
				BCL2 (-)	6	3	3		6	0		7			0.352941	0.176471	0.176471		0.352941	0
				b-Tubulin III (+)	6	4	2		6	0		4	9		0.666667	0.444444	0.222222		0.666667	0
				b-Tubulin III (-)	3	0	3		2	1		4			0.333333	0	0.333333		0.222222	0.111111
				Neu-N (+)	5	2	3		5	0		4	8		0.625	0.25	0.375		0.625	0
				Neu-N (-)	3	2	1		2	1		4			0.375	0.25	0.125		0.25	0.125
				b-Catenin (+)	4	3	1		3	1		4	5		0.8	0.6	0.2		0.6	0.2
				b-Catenin (-)	1	1	0		1	0		4			0.2	0.2	0		0.2	0
				INI-1 (+)	7	3	4		6	1		4	7		1	0.428571	0.571429		0.857143	0.142857
				INI-1 (-)	0	0	0		0	0		4			0	0	0		0	0
				Ki67/MIB (+)	19	9	10		15	4		4	19		1	0.473684	0.526316		0.789474	0.210526
				Ki67/MIB (-)	0	0	0		0	0		4			0	0	0		0	0
				Keratin (+)	4	2	2		1	3		4	14		0.285714	0.142857	0.142857		0.0714286	0.214286
				Keratin (-)	10	5	5		10	0		4			0.714286	0.357143	0.357143		0.714286	0
				EMA (+)	3	1	2		0	3		4	17		0.176471	0.0588235	0.117647		0	0.176471
				EMA (-)	14	8	6		14	0		4			0.823529	0.470588	0.352941		0.823529	0
				EGFR (+)	0	0	0		0	0		4	0		NaN	NaN	NaN		NaN	NaN
				EGFR (-)	0	0	0		0	0		4			NaN	NaN	NaN		NaN	NaN
				P27 (+)	4	2	2		3	1		4	4		1	0.5	0.5		0.75	0.25
				P27 (-)	0	0	0		0	0		4			0	0	0		0	0
				S100 (+)	2	1	1		0	2		4	3		0.666667	0.333333	0.333333		0	0.666667
				S100 (-)	1	0	1		0	1		4			0.333333	0	0.333333		0	0.333333
				Actin (+)	3	1	2		0	3		4	4		0.75	0.25	0.5		0	0.75
				Actin (-)	1	1	0		1	0		4			0.25	0.25	0		0.25	0
				Desmin (+)	1	1	0		1	0		4	5		0.2	0.2	0		0.2	0
				Desmin (-)	4	2	2		1	3		4			0.8	0.4	0.4		0.2	0.6
				Myelin (+)	0	0	0		0	0		4	1		0	0	0		0	0
				Myelin (-)	1	1	0		1	0		4			1	1	0		1	0
[truncated: 60 more columns]
