# Supplementary material for: Microrna expression signatures predict patient progression and disease outcome in pediatric embryonal central nervous system neoplasms
Source: J Hematol Oncol. 2014 Dec 31;7:96. doi: 10.1186/s13045-014-0096-y (PMC4342799; doi:10.1186/s13045-014-0096-y)
Supplement: Additional file 4: Table S4. — Disease and Drug Association Annotations for DE miRNAs as predicted from enrichment analysis using WebGestalt web tool. [file 13045_2014_96_MOESM4_ESM.xlsx]

## Sheet: Tabelle1
	MEAN LOG2 RATIOS										P-VALUES
	AVERAGE			STDEV
	MEDULLOBLASTOMA	ATRT	GERMINOMA	MEDULLOBLASTOMA	ATRT	GERMINOMA	EXPRESSION P-VALUE	FDR			ATRT-GERMINOMA	ATRT-MEDULLOBLASTOMA	GERMINOMA-MEDULLOBLASTOMA	ADOLESCENCE-CHILD	ADOLESCENCE-INFANT	CHILD-INFANT	3<YEARS OLD<9-3> YEARS OLD	3<YEARS OLD<9-9< YEARS OLD	3> YEARS OLD-9< YEARS OLD	GENDER	DIAGNOSIS	GRADE	DEVELOPMENTAL STATUS	SURVIVAL	CLINICAL_OUTCOME	P38	P53	BCL2	AGE GROUP
hsa-miR-122*	0.480582	0.357719	-0.184016	0.858888	0.646813	0.33286	0.000534416	8.71114e-06			0.0408965	0.727724	0.0218321	0.370685	0.931691	0.475179	0.0219438	0.00560649	0.46786	0.237935	0.0602481	0.453127	0.5338	0.0713873	0.0183439	0.929746	0.435152	0.471043	0.00269172
hsa-miR-1268	-1.58678	-1.60857	0.149111	0.953264	0.922543	0.317804	5.76303e-08	1.8492e-09			1.6159e-05	0.845422	2.32689e-06	0.847895	0.909743	0.973094	N/A	N/A	N/A	0.0457259	4.09151e-06	0.407965	0.980363	0.846374	0.876363	0.941818	0.936287	0.563793	0.125709
hsa-miR-136	0.782652	-0.520582	2.17858	1.14412	0.979981	0.438356	1.85719e-13	3.64733e-14			3.10591e-07	0.0103112	0.000553855	0.787006	0.572147	0.404359	0.35494	0.0449706	0.00235811	0.559894	3.09479e-06	0.322011	0.685364	0.0599863	0.0602806	0.318172	0.348181	0.706197	0.00969597
hsa-miR-186*	0.695386	0.905934	0.0631118	0.654062	0.836701	0.0883047	3.889e-12	6.46855e-13			0.00850983	0.612161	0.00390919	0.485771	0.406903	0.244112	N/A	N/A	N/A	0.313816	0.0135404	0.469306	0.852493	0.0823327	0.999716	0.154699	0.54066	0.413144	0.827116
hsa-miR-192*	0.399644	-0.023567	-0.683852	0.980281	0.821833	0.146711	0.0464979	0.000612717			0.0304738	0.303079	0.0012329	0.936153	0.0477834	0.0287221	N/A	N/A	N/A	0.896782	0.00526514	0.187186	0.0756622	0.650773	0.858961	0.47474	0.917578	0.177384	0.244168
hsa-miR-2052	-1.57139	-2.12088	0.142153	0.743745	0.668195	0.317804	4.58416e-10	3.17971e-11			2.67137e-08	0.0955581	4.78835e-08	0.136323	0.220717	0.823775	0.46729	0.00010266	0.000192088	0.683411	3.11943e-09	0.150696	0.298955	0.605615	0.928455	0.502803	0.230554	0.235576	6.16466e-05
hsa-miR-26b	0.0520019	0.213614	2.45016	1.26002	1.38854	0.735121	3.52418e-08	1.18444e-09			0.000650242	0.611445	3.58097e-06	0.584265	0.546662	0.18043	N/A	N/A	N/A	0.785867	1.7472e-05	0.478352	0.404092	0.674344	0.698293	0.739973	0.226802	0.702252	0.224831
hsa-miR-3162	-1.57884	-1.55306	0.124073	1.07624	0.885925	0.317804	2.8673e-08	9.88116e-10			1.58995e-05	0.925572	1.81489e-05	0.579671	0.756934	0.959874	0.0673832	0.174195	0.00105609	0.95835	2.35808e-05	0.346097	0.855049	0.191478	0.0290569	0.917294	0.913222	0.398483	0.0049149
hsa-miR-320c	-1.79308	-1.46664	0.149144	0.654816	0.78672	0.317804	1.25633e-09	6.872e-11			5.93721e-06	0.425766	3.40879e-10	0.0619275	0.1361	0.764808	0.609838	0.012054	0.00123718	0.842252	1.83061e-09	0.704806	0.149483	0.184305	0.624207	0.190058	0.138396	0.214148	0.0022413
hsa-miR-320e	-1.41243	-1.56285	0.141376	0.831306	0.690926	0.317804	1.62205e-08	5.87554e-10			8.27578e-07	0.546293	1.68355e-06	0.484492	0.345205	0.442112	0.215844	0.03323	0.000554592	0.674501	7.0292e-07	0.973762	0.547803	0.337778	0.766888	0.764125	0.310059	0.383347	0.00209632
hsa-miR-34a*	0.786163	0.479838	0.451237	0.878467	0.457853	0.305839	2.11076e-05	4.92922e-07			0.943908	0.374139	0.24552	0.648736	0.632765	0.465328	N/A	N/A	N/A	0.306223	0.374551	0.919835	0.696378	0.262916	0.984503	0.900994	0.187089	0.165615	0.400525
hsa-miR-3614-5p	-1.40066	-1.33746	0.140442	0.732522	0.953869	0.317804	5.12697e-08	1.67814e-09			9.945e-05	0.947428	2.5746e-07	0.112357	0.874981	0.201424	0.845185	0.00137759	0.00079012	0.067097	2.11457e-06	0.28739	0.142393	0.396219	0.351891	0.457968	0.0757278	0.814601	0.00117143
hsa-miR-3617	-1.71563	-1.97387	0.159827	0.800252	0.559962	0.317804	2.26795e-09	1.10353e-10			7.35175e-09	0.398084	3.15524e-08	0.103961	0.183217	0.720695	0.833384	0.0111786	0.00224472	0.55245	2.94433e-09	0.897593	0.218803	0.37173	0.879252	0.47516	0.108916	0.587757	0.00355291
hsa-miR-3620	-1.27001	-1.37684	0.135669	1.15909	0.912164	0.317804	0.0139697	0.000194791			5.22072e-05	0.700657	0.000463672	0.188384	0.237321	0.0154988	0.658459	0.00363124	0.0357264	0.887231	0.000492866	0.952385	0.0293477	0.455482	0.534452	0.615225	0.230283	0.47564	0.0204692
hsa-miR-3665	-1.04931	-1.42152	0.10188	0.916914	1.00062	0.317804	3.95227e-07	1.10503e-08			0.000126872	0.29129	0.00033805	0.173191	0.0607296	0.202135	0.230741	0.0112507	2.341e-05	0.51622	0.000258563	0.451682	0.137156	0.732473	0.633851	0.161261	0.670555	0.8324	0.000524083
hsa-miR-3681	-1.92592	-2.13422	-0.030714	0.830248	0.616004	0.317804	0.0160986	0.000222384			2.52421e-08	0.499739	5.0065e-08	0.395806	0.800478	0.719793	0.43358	0.00295255	0.0120873	0.668312	8.25006e-09	0.536089	0.661047	0.129904	0.453181	0.9317	0.95961	0.42877	0.00337631
hsa-miR-382	-1.52602	-2.1329	-0.971851	1.03634	0.607312	0.70687	1.7168e-13	3.41272e-14			0.0013379	0.112606	0.136792	0.715846	0.300375	0.492757	N/A	N/A	N/A	0.069696	0.0219276	0.67721	0.691267	0.76391	0.929819	0.388797	0.476738	0.047275	0.491386
hsa-miR-3912	-1.74895	-2.12464	0.162359	0.819201	0.460404	0.317804	1.78084e-09	9.2153e-11			4.00565e-10	0.249556	3.3466e-08	0.229504	0.128573	0.280819	0.1039	0.021471	2.7532e-05	0.171351	1.00738e-09	0.383156	0.228726	0.571271	0.545833	0.856499	0.977906	0.464788	0.000232388
hsa-miR-452*	-0.123182	0.673196	-1.64141	1.99673	2.37432	0.0611919	0.0229762	0.00031184			0.00311258	0.297424	0.0177697	0.353029	0.969923	0.499161	0.112591	0.0776	0.00546293	0.323658	0.0150658	0.729127	0.523595	0.228905	0.671486	0.621195	0.722264	0.121698	0.00846983
hsa-miR-518c	0.705812	1.35854	-0.341437	2.0411	1.26389	0.382115	0.00180387	2.77654e-05			0.000366185	0.380342	0.0917396	0.441942	0.863471	0.670562	0.551231	0.0262403	0.0214699	0.907154	0.0548088	0.0317266	0.689427	0.389528	0.167199	0.179069	0.341107	0.435745	0.0510451
hsa-miR-519c-3p	1.1289	0.586467	-0.345944	0.971666	0.431259	0.317804	0.00050902	8.33051e-06			9.6337e-05	0.128271	3.41776e-05	0.650832	0.233355	0.609516	0.251789	0.0235488	0.0435806	0.100253	3.74295e-05	0.471372	0.75094	0.157802	0.400623	0.259994	0.190888	0.845992	0.0286317
hsa-miR-522*;hsa-miR-519a*;hsa-miR-519c-5p;hsa-miR-519b-5p;hsa-miR-523*;hsa-miR-518e*	1.879	0.954514	1.34544	1.49804	1.85737	0.317804	6.93427e-14	1.44911e-14			N/A	N/A	N/A	0.224695	0.233355	0.148472	N/A	N/A	N/A	0.100253	0.188706	0.471372	0.175794	0.157802	0.400623	0.259994	0.190888	0.845992	0.467888
hsa-miR-601	-1.97107	-1.88987	-2.18963	1.07548	1.26923	0.472644	1.79962e-14	4.31388e-15			N/A	N/A	N/A	0.630113	0.562414	0.36192	N/A	N/A	N/A	0.978668	0.648253	0.618129	0.601957	0.230862	0.745826	0.24515	0.609223	0.255167	0.338613
hsa-miR-642a	-1.66375	-2.09978	0.148931	0.758462	0.630465	0.317804	4.82381e-10	3.30376e-11			1.47765e-08	0.177563	2.30989e-08	0.402222	0.191063	0.262924	0.666002	0.0780956	0.0174449	0.438999	1.81255e-09	0.177703	0.336656	0.0177635	0.0272398	0.186148	0.731763	0.277491	0.0380279
hsa-miR-720	-1.8026	-1.96854	0.133325	0.912631	0.594987	0.317804	9.22139e-11	9.76048e-12			1.7204e-08	0.604583	1.78219e-07	0.170071	0.168177	0.492417	0.1877	0.045022	0.000493758	0.0823943	2.98257e-08	0.75097	0.263556	0.0131133	0.220103	0.708297	0.697076	0.793145	0.00228917
hsa-miR-891a	-2.97862	-2.92501	-3.32327	0.668979	0.165237	0.150687	7.47838e-05	1.63405e-06			5.31404e-05	0.813992	0.106317	0.79469	0.607138	0.5031	N/A	N/A	N/A	0.312421	0.136929	0.969855	0.775777	0.815634	0.669028	0.85085	0.689213	0.544386	0.119297
	MEAN NATURAL EXPRESSION VALUES										P-VALUES
	AVERAGE				STDEV						DIAGNOSIS						GRADE			DEVELOPMENTAL STATUS															DISEASE PROGRESSION			CLINICAL OUTCOME			P38			P53			BCL2
	MEDULLOBLASTOMA	ATRT	GERMINOMA	CONTROLS	MEDULLOBLASTOMA	ATRT	GERMINOMA	CONTROLS	EXPRESSION P-VALUE	FDR	ATRT-CONTROL	ATRT-GERMINOMA	ATRT-MEDULLOBLASTOMA	CONTROL-GERMINOMA	CONTROL-MEDULLOBLASTOMA	GERMINOMA-MEDULLOBLASTOMA	CONTROL-II	CONTROL-IV	II-IV	ADOLESCENCE-ADULT	ADOLESCENCE-CHILD	ADOLESCENCE-FETAL	ADOLESCENCE-INFANT	ADOLESCENCE-POOL	ADULT-CHILD	ADULT-FETAL	ADULT-INFANT	ADULT-POOL	CHILD-FETAL	CHILD-INFANT	CHILD-POOL	FETAL-INFANT	FETAL-POOL	INFANT-POOL	CONTROL-CR	CONTROL-RELAPSE	CR-RELAPSE	ALIVE-CONTROL	ALIVE-DECEASED	CONTROL-DECEASED	CONTROL-NEGATIVE	CONTROL-POSITIVE	NEGATIVE-POSITIVE	CONTROL-NEGATIVE	CONTROL-POSITIVE	NEGATIVE-POSITIVE	CONTROL-NEGATIVE	CONTROL-POSITIVE	NEGATIVE-POSITIVE
hsa-miR-122*	2.44999	2.01186	1.23697	1.35967	2.4283	1.42634	0.389402	0.291438	0.000534416	8.71114e-06	0.000144971	0.10765	0.648647	0.18416	5.62507e-06	0.106786	0.489775	2.79774e-07	0.582112	0.703229	0.542396	0.0853591	0.886117	0.725881	0.462111		0.701853	0.654724	0.0025895	0.22924	0.676161	0.0607901	0.421374	0.653374	0.410229	0.0172017	0.0379864	0.160189	0.138679	1.06008e-08	0.418987	0.457676	0.987567	0.373088	0.431049	0.48711	0.601765	0.345562	0.277661
hsa-miR-1268	3.43068	3.26514	9.33907	8.26978	2.28532	2.37146	1.48594	2.79602	5.76303e-08	1.8492e-09	2.73273e-06	2.90054e-06	0.870177	0.196904	2.01153e-11	1.21849e-08	0.418327	4.31112e-09	0.444697	0.738748	0.667013	2.00769e-05	0.0337825	0.436804	0.329032		0.141999	0.54148	4.93562e-17	2.27502e-05	0.161584	0.192395	0.717686	0.633849	0.721608	0.623956	0.878007	2.55829e-06	0.519807	1.31239e-11	0.822191	0.856865	0.856478	0.932728	0.781702	0.706492	0.710604	0.765363	0.809244
hsa-miR-136	5.46482	2.33252	11.4988	2.42735	3.36891	2.75324	3.26	1.92786	1.85719e-13	3.64733e-14	0.897041	7.33493e-06	0.0330508	1.38983e-28	6.46136e-08	4.01595e-05	0.000358424	4.72595e-07	0.266665	0.454763	0.953339	1.55961e-08	0.00695733	0.623392	0.408991		0.145828	0.881215	3.96148e-10	0.00219528	0.614557	0.288137	0.16514	0.579816	0.224065	0.444034	0.0639699	2.71654e-11	0.0781254	0.000139336	0.743768	0.778719	0.461769	0.439973	0.807844	0.225331	0.906742	0.905018	0.754481
hsa-miR-186*	2.35883	2.89217	1.32545	1.26528	1.73181	2.4657	0.0813907	0.306866	3.889e-12	6.46855e-13	5.1613e-07	0.288024	0.512934	4.14712e-05	3.55754e-08	0.644546	0.941986	8.10062e-06	0.457364	0.0528041	0.965015	0.0367633	0.000453653	0.425644	0.0782849		0.488464	0.652041	1.42672e-05	0.0013953	0.46204	0.71848	0.938629	0.986934	0.20179	0.227676	0.908435	0.018148	0.668219	0.000177189	0.194258	0.366849	0.371291	0.125245	0.309409	0.331162	0.154586	0.353833	0.456384
hsa-miR-192*	3.42877	2.4667	1.27178	2.02875	2.58901	2.10983	0.136883	1.18464	0.0464979	0.000612717	0.346934	0.0799926	0.376239	0.0298769	0.000132907	0.00902638	3.39506e-06	4.76561e-05	0.138244	0.231151	0.648091	0.0190149	0.500896	0.417247	0.262817		0.19168	0.157206	0.00223991	0.695856	0.485678	0.00012095	0.000771686	0.438799	0.567705	0.956622	0.65562	3.07348e-07	0.566139	3.6044e-06	0.665151	0.824778	0.751114	0.279037	0.775852	0.597271	0.786773	0.268205	0.159978
hsa-miR-2052	3.15849	2.21465	9.33907	8.30939	1.52081	1.68302	1.48594	2.68134	4.58416e-10	3.17971e-11	4.42852e-09	2.1336e-08	0.177581	0.195589	7.30531e-14	6.34439e-12	0.539622	4.37348e-13	0.0486276	0.963291	0.181814	0.00076363	0.176922	0.442998	0.257413		0.211506	0.54148	8.2767e-19	1.95421e-05	0.132436	0.0895564	0.717686	0.614807	0.738365	0.26096	0.545465	4.78488e-07	0.412688	4.56231e-13	0.383169	0.153234	0.791321	0.0732112	0.18313	0.202469	0.170752	0.071834	0.374658
hsa-miR-26b	4.30521	5.3871	17.8082	2.77393	3.59169	4.02919	12.768	2.87988	3.52418e-08	1.18444e-09	0.0179547	0.0210525	0.50903	4.52163e-19	0.0368452	0.000164449	0.586959	0.91817	0.565127	0.487168	0.556941	7.99212e-08	0.0053202	0.757739	0.139425		2.69253e-05	0.945282	0.000125953	0.041214	0.540741	0.715779	1.24931e-13	4.96858e-05	0.879513	0.477534	0.620116	0.892805	0.674904	0.483268	0.0351062	0.574051	0.6202	0.0273956	0.793742	0.37106	0.758522	0.976303	0.736665
hsa-miR-3162	3.74519	3.35813	9.33907	8.41318	2.81928	2.30338	1.48594	2.60621	2.8673e-08	9.88116e-10	4.70805e-07	2.79969e-06	0.74223	0.23137	2.13211e-11	8.88901e-07	0.641376	3.82169e-09	0.340249	0.997447	0.41769	0.000793774	0.115102	0.499321	0.454213		0.144327	0.54148	9.76006e-15	0.000142549	0.203119	0.189771	0.717686	0.634738	0.462636	0.146206	0.0404535	0.00017215	0.0841702	2.48959e-13	0.82688	0.790349	0.94673	0.820815	0.760798	0.917761	0.575813	0.947525	0.480478
hsa-miR-320c	2.66042	3.2762	9.33907	8.26959	1.3912	1.76997	1.48594	2.80044	1.25633e-09	6.872e-11	2.39227e-06	3.21445e-07	0.355921	0.19751	7.28164e-15	2.41764e-13	0.100324	7.91808e-12	0.869301	0.796391	0.0813145	0.00524933	0.330045	0.48375	0.231929		0.221811	0.54148	4.88802e-19	1.84296e-05	0.133549	0.0767347	0.717686	0.607942	0.660635	0.890634	0.497717	5.6872e-09	0.159598	5.0937e-10	0.048107	0.313983	0.207755	0.0321399	0.463105	0.137628	0.683875	0.158564	0.405421
hsa-miR-320e	3.6637	2.98916	9.33907	8.31382	2.07413	1.3867	1.48594	2.67497	1.62205e-08	5.87554e-10	1.66401e-07	3.61112e-08	0.421688	0.196479	1.38832e-11	5.87499e-09	0.0911273	2.73435e-09	0.793249	0.953628	0.251196	0.00130011	0.232477	0.499131	0.342316		0.237681	0.54148	1.73167e-17	9.01546e-05	0.146122	0.0625389	0.717686	0.600806	0.989283	0.970519	0.959804	6.91782e-08	0.250294	1.99493e-08	0.932154	0.891926	0.969221	0.511122	0.806591	0.275633	0.918025	0.87112	0.743479
hsa-miR-34a*	2.87247	1.94075	1.85295	1.32188	2.41841	0.745245	0.434258	1.10003	2.11076e-05	4.92922e-07	0.122238	0.75627	0.312198	0.101875	6.83046e-06	0.171625	0.269677	1.49727e-06	0.856692	0.0662713	0.648859	1.23152e-17	0.000715607	0.252274	0.277818		0.540006	0.481692	7.00639e-07	0.0188882	0.548969	0.0068813	0.836373	0.681058	0.980507	0.951538	0.931642	3.80859e-09	0.246213	1.34901e-05	0.777154	0.745618	0.852336	0.551997	0.931626	0.330314	0.348206	0.926597	0.164005
hsa-miR-3614-5p	3.52754	3.88464	9.33907	8.31915	1.60379	2.78995	1.48594	2.70245	5.12697e-08	1.67814e-09	1.82841e-05	4.09907e-05	0.686487	0.203245	2.85515e-12	6.13834e-11	0.538876	6.45178e-09	0.245216	0.847609	0.143449	0.00250066	0.0578963	0.442861	0.306055		0.0612804	0.54148	7.0958e-18	1.54614e-06	0.144223	0.482342	0.717686	0.641714	0.342391	0.975745	0.290642	5.75231e-05	0.106186	4.80844e-12	0.262197	0.444624	0.596345	0.100841	0.346849	0.0147337	0.434787	0.337394	0.517288
hsa-miR-3617	2.94183	2.25157	9.33907	8.20917	1.81904	1.19596	1.48594	2.84308	2.26795e-09	1.10353e-10	3.92254e-08	3.14186e-09	0.348381	0.179839	5.19092e-13	4.93081e-11	0.0685728	1.40689e-11	0.892669	0.839548	0.0775373	0.0039521	0.330317	0.501321	0.195675		0.243912	0.54148	4.96281e-20	1.19145e-05	0.120288	0.0625838	0.717686	0.605305	0.980321	0.460695	0.473875	2.88509e-07	0.505898	1.20897e-12	0.774824	0.319987	0.592411	0.16027	0.757968	0.169952	0.563321	0.454978	0.877406
hsa-miR-3620	5.68404	3.73174	9.33907	8.34646	9.65196	2.63463	1.48594	2.67085	0.0139697	0.000194791	6.57768e-06	1.86906e-05	0.59158	0.21034	0.0136595	0.216955	0.166874	0.115066	0.845214	0.872347	0.185355	0.0025788	0.28054	0.484735	0.34251		0.283265	0.54148	4.83139e-17	4.9378e-05	0.158248	0.098089	0.717686	0.896799	0.822286	0.221119	0.333088	2.59856e-06	0.482215	0.169336	0.857601	0.781434	0.949784	0.204202	0.774959	0.787551	0.540801	0.972973	0.290048
hsa-miR-3665	4.89675	3.87183	9.33907	8.54239	2.66549	2.78111	1.48594	2.33782	3.95227e-07	1.10503e-08	3.68638e-07	3.89026e-05	0.389735	0.252614	3.85793e-09	1.60494e-05	0.731223	2.7345e-06	0.424719	0.556512	0.153745	0.0649768	0.674949	0.576774	0.722812		0.226497	0.54148	1.24758e-12	0.00244375	0.224963	0.092601	0.717686	0.629117	0.93977	0.577712	0.646923	0.00108504	0.631911	8.16824e-07	0.516154	0.395185	0.188244	0.803628	0.473901	0.945543	0.536093	0.513998	0.971564
hsa-miR-3681	2.93803	2.3015	9.33907	9.35714	1.87018	1.06613	1.48594	11.7907	0.0160986	0.000222384	0.0955865	2.12424e-09	0.390828	0.995808	0.0171363	7.71948e-11	0.651586	0.0250259	0.687882	0.849992	0.889563	8.87618e-05	0.0704867	0.440432	0.948036		0.175227	0.54148	0.303539	0.72562	0.882281	0.104073	0.717686	0.598164	0.405987	0.38622	0.5961	2.53595e-07	0.512778	0.383191	0.929943	0.870811	0.957939	0.680684	0.880141	0.668618	0.737449	0.684239	0.383836
hsa-miR-382	3.5232	1.79326	4.37491	7.52604	2.91883	0.768725	2.55956	2.80289	1.7168e-13	3.41272e-14	6.94149e-08	0.0170433	0.123152	0.000297928	3.42974e-08	0.424537	0.107272	1.56996e-10	0.958021	0.0158015	0.253116	1.7433e-08	8.56046e-06	0.00562785	0.0735393		0.169717	0.891204	5.86644e-16	1.19141e-07	0.314222	0.716152	0.607239	0.602513	0.753738	0.673018	0.943374	4.34069e-07	0.822708	3.23315e-10	0.139002	0.647402	0.828262	0.703183	0.446998	0.506697	0.245457	0.897558	0.0462895
hsa-miR-3912	2.90103	1.98631	9.33907	8.19491	1.86712	0.900694	1.48594	2.86558	1.78084e-09	9.2153e-11	1.40934e-08	5.77508e-10	0.212837	0.17774	6.19974e-13	6.5749e-11	0.183679	3.56932e-12	0.50561	0.978948	0.17553	0.000455622	0.233415	0.456978	0.203272		0.301595	0.54148	9.70631e-20	3.25823e-05	0.124809	0.0424698	0.717686	0.608647	0.395525	0.740788	0.319057	4.03907e-07	0.180614	9.00273e-15	0.714855	0.943307	0.705037	0.961271	0.877904	0.963822	0.881656	0.730729	0.535353
hsa-miR-452*	27.5525	40.0127	1.06544	3.30469	104.772	91.8844	0.0459195	14.9819	0.0229762	0.00031184	0.000326463	0.18059	0.779072	0.608196	0.0180223	0.403188	0.903278	0.0214236	0.820951	0.216609	0.56407	0.000664757	0.0407403	0.626836	0.76002		0.0112972	0.624415	0.0346563	0.278211	0.808032	0.0849373	0.307028	0.663871	0.405109	0.401506	0.342561	0.000212833	0.303142	0.00821356	0.256292	0.641614	0.656503	0.371802	0.684078	0.744289	0.497608	0.0196602	0.216923
hsa-miR-518c	13.8589	7.1501	1.50544	1.83653	32.0248	4.92203	0.396089	3.38043	0.00180387	2.77654e-05	6.41313e-05	0.00146385	0.574713	0.73702	0.000108512	0.205615	0.265094	0.879984	0.0512806	0.298723	0.554877	0.000154105	0.0949513	0.668542	0.487793		0.73723	0.863278	0.00871759	0.175663	0.757079	0.70178	0.229117	0.897435	0.33727	0.172217	0.151658	0.419779	0.621627	0.605887	0.414068	0.0292843	0.338219	0.428855	0.0143232	0.47021	0.111292	0.0607787	0.382012
hsa-miR-519c	37.5498	17.7424	9.33907	11.6231	50.4516	5.02624	1.48594	9.97409	0.00050902	8.33051e-06	0.0901065	6.48856e-05	0.295366	0.433014	1.26895e-06	0.0705568	0.242694	1.62924e-05	0.477541	0.750551	0.666772	0.21877	0.0559083	0.438453	0.610034		0.297617	0.704	0.00499651	0.142368	0.710324	0.816368	0.943098	0.7862	0.678264	0.720452	0.386585	0.000906454	0.0743343	0.000186233	0.0966342	0.158366	0.273845	0.875152	0.0883018	0.178587	0.149527	0.200918	0.838337
hsa-miR-522*;hsa-miR-519a*;hsa-miR-519c-5p;hsa-miR-519b-5p;hsa-miR-523*;hsa-miR-518e*	17.9018	11.9147	9.33907	3.58558	8.32676	10.3796	1.48594	6.45475	6.93427e-14	1.44911e-14	0.00106649	0.432316	0.135897	0.00270952	6.87043e-15	0.00184104	0.0028194	8.51599e-24	0.477541	0.00135838	0.397077	6.09314e-32	0.00256861	0.10884	0.00858774		0.382656	0.334465	1.83845e-19	0.000585765	0.217005	0.000596938	0.00791528	0.668172	0.678264	0.720452	0.386585	5.91621e-19	0.0743343	1.02032e-24	0.0966342	0.158366	0.273845	0.875152	0.0883018	0.178587	0.149527	0.200918	0.838337
hsa-miR-601	4.08844	5.03531	2.74051	11.8355	3.16359	3.83089	0.982239	5.67806	1.79962e-14	4.31388e-15	0.00120355	0.0766561	0.522893	1.90521e-07	2.48338e-08	0.174914	0.0758087	4.07767e-10	0.631346	0.165267	0.519998	3.68094e-08	0.00131269	0.0129137	0.0281011		0.762262	0.478909	4.05224e-27	1.3104e-06	0.00350071	1.20813e-05	0.763427	0.121851	0.887101	0.877199	0.77665	4.35416e-06	0.556881	2.62791e-10	0.171454	0.445758	0.362807	0.334811	0.390805	0.547942	0.630076	0.222258	0.429979
hsa-miR-642a	2.98076	2.13275	9.33907	8.27081	1.50699	1.11971	1.48594	2.76147	4.82381e-10	3.30376e-11	7.0081e-09	1.79388e-09	0.176887	0.191968	7.62926e-14	2.77054e-12	0.0133345	3.21038e-12	0.213188	0.908053	0.290884	0.000198565	0.183549	0.453008	0.248064		0.297891	0.54148	5.66043e-19	6.0719e-05	0.1308	0.0425432	0.717686	0.606684	0.477461	0.225794	0.0265939	4.73145e-06	0.222882	6.51103e-12	0.29503	0.850391	0.236422	0.59924	0.738742	0.676414	0.320551	0.918479	0.180391
hsa-miR-720	2.93542	2.30322	9.33907	8.3599	1.87747	1.13115	1.48594	2.63124	9.22139e-11	9.76048e-12	2.41122e-09	2.7347e-09	0.398939	0.209952	4.7329e-15	8.16183e-11	0.0203618	3.1401e-13	0.570801	0.885363	0.155344	0.00242937	0.328422	0.493797	0.286498		0.27806	0.54148	5.53422e-18	9.39356e-05	0.146119	0.0486786	0.717686	0.605941	0.529966	0.169853	0.385932	5.60635e-07	0.11371	6.31239e-15	0.203485	0.465736	0.55947	0.432581	0.520616	0.724115	0.59464	0.464101	0.863994
hsa-miR-891a	1.81869	1.59467	1.20215	11.9723	1.77472	0.176384	0.127872	16.0333	7.47838e-05	1.63405e-06	0.0716222	3.4049e-05	0.734083	0.0224666	0.00567571	0.25383	0.51978	0.00702732	0.882186	0.0407559	0.249441	0.0143402	0.151072	0.000581254	0.647292		0.235492	0.249123	2.73736e-09	7.24605e-05	0.234368	0.0319717	0.581194	0.654411	0.307276	0.0797066	0.453004	0.0681105	0.615825	0.0224099	0.504068	0.359378	0.813645	0.537103	0.265628	0.700343	0.233789	0.473838	0.496017
[truncated: 11 more columns]
