# Supplementary material for: Microrna expression signatures predict patient progression and disease outcome in pediatric embryonal central nervous system neoplasms
Source: J Hematol Oncol. 2014 Dec 31;7:96. doi: 10.1186/s13045-014-0096-y (PMC4342799; doi:10.1186/s13045-014-0096-y)
Supplement: Additional file 6: Table S3. — DE miRNAs log 2 transformed and natural mean expression values and statistical analysis between all clinical associations. [file 13045_2014_96_MOESM6_ESM.xlsx]

## Sheet: Tabelle1
Common MB vs ATRT miRLink Down	Common MB vs ATRT vs GE ALL-Down	COMMON DOWN		Common MB vs ATRT miRLink Up	Common MB vs ATRT vs GE ALL-Up	COMMON UP
hsa-let-7a	hsa-let-7b*	hsa-let-7d*		hsa-let-7a-1	hsa-let-7a*	hsa-miR-101*
hsa-let-7d*	hsa-let-7d	hsa-miR-106a		hsa-let-7a-2	hsa-let-7c*	hsa-miR-10a
hsa-let-7f	hsa-let-7d*	hsa-miR-1224-3p		hsa-let-7a-3	hsa-miR-100	hsa-miR-10b*
hsa-let-7g	hsa-let-7e	hsa-miR-1224-5p		hsa-let-7d-v1	hsa-miR-101	hsa-miR-129-3p
hsa-miR-103-2*	hsa-miR-106a	hsa-miR-1225-3p		hsa-let-7f-1	hsa-miR-101*	hsa-miR-130a
hsa-miR-103-as	hsa-miR-1224-3p	hsa-miR-1228*		hsa-let-7f-2*	hsa-miR-10a	hsa-miR-133b
hsa-miR-105	hsa-miR-1224-5p	hsa-miR-1229		hsa-let-7g*	hsa-miR-10b*	hsa-miR-134
hsa-miR-106a	hsa-miR-1225-3p	hsa-miR-1233		hsa-miR-026b	hsa-miR-126	hsa-miR-135a
hsa-miR-106b	hsa-miR-1226	hsa-miR-1234		hsa-miR-027a	hsa-miR-126*	hsa-miR-136
hsa-miR-107	hsa-miR-1226*	hsa-miR-1236		hsa-miR-027b	hsa-miR-128a;hsa-miR-128b	hsa-miR-141
hsa-miR-1178	hsa-miR-1227	hsa-miR-1237		hsa-miR-028	hsa-miR-129-3p	hsa-miR-142-3p
hsa-miR-1179	hsa-miR-1228	hsa-miR-138		hsa-miR-029c	hsa-miR-130a	hsa-miR-143
hsa-miR-1181	hsa-miR-1228*	hsa-miR-138-1*		hsa-miR-030a	hsa-miR-132	hsa-miR-144*
hsa-miR-1183	hsa-miR-1229	hsa-miR-148b*		hsa-miR-030b	hsa-miR-133b	hsa-miR-145
hsa-miR-1184	hsa-miR-1231	hsa-miR-149*		hsa-miR-030d	hsa-miR-134	hsa-miR-148a
hsa-miR-1185	hsa-miR-1233	hsa-miR-181a*		hsa-miR-032	hsa-miR-135a	hsa-miR-148b
hsa-miR-1197	hsa-miR-1234	hsa-miR-193a-5p		hsa-miR-033	hsa-miR-136	hsa-miR-151-3p
hsa-miR-1202	hsa-miR-1236	hsa-miR-193b*		hsa-miR-033b	hsa-miR-136*	hsa-miR-154*
hsa-miR-1206	hsa-miR-1237	hsa-miR-197		hsa-miR-1	hsa-miR-139-3p	hsa-miR-16-2*
hsa-miR-1207-5p	hsa-miR-1238	hsa-miR-211		hsa-miR-100*	hsa-miR-139-5p	hsa-miR-183
hsa-miR-1208	hsa-miR-124	hsa-miR-23a*		hsa-miR-101*	hsa-miR-140-3p	hsa-miR-190b
hsa-miR-1224-3p	hsa-miR-1246	hsa-miR-25*		hsa-miR-10a	hsa-miR-140-5p	hsa-miR-193a-3p
hsa-miR-1224-5p	hsa-miR-125a-3p	hsa-miR-298		hsa-miR-10b*	hsa-miR-141	hsa-miR-194
hsa-miR-1225-3p	hsa-miR-125b-1*	hsa-miR-30a*		hsa-miR-122*	hsa-miR-142-3p	hsa-miR-199a-3p
hsa-miR-1228*	hsa-miR-125b-2*	hsa-miR-320		hsa-miR-122a	hsa-miR-143	hsa-miR-199a-3p;hsa-miR-199b-3p
hsa-miR-1229	hsa-miR-128	hsa-miR-3681		hsa-miR-125a	hsa-miR-144*	hsa-miR-199a-5p
hsa-miR-1233	hsa-miR-129-5p	hsa-miR-382		hsa-miR-127	hsa-miR-145	hsa-miR-19b-1*
hsa-miR-1234	hsa-miR-1305	hsa-miR-431*		hsa-miR-128a	hsa-miR-145*	hsa-miR-208
hsa-miR-1236	hsa-miR-138	hsa-miR-4312		hsa-miR-129*	hsa-miR-146b-5p	hsa-miR-21
hsa-miR-1237	hsa-miR-138-1*	hsa-miR-4321		hsa-miR-129-3p	hsa-miR-148a	hsa-miR-218
hsa-miR-1244	hsa-miR-148b*	hsa-miR-454*		hsa-miR-1305	hsa-miR-148b	hsa-miR-219-5p
hsa-miR-1252	hsa-miR-149*	hsa-miR-483-3p		hsa-miR-130a	hsa-miR-151-3p	hsa-miR-220
hsa-miR-1253	hsa-miR-181a*	hsa-miR-486-3p		hsa-miR-130a*	hsa-miR-151-5p	hsa-miR-223
hsa-miR-1254	hsa-miR-181a-2*	hsa-miR-491-3p		hsa-miR-130b*	hsa-miR-152	hsa-miR-23a
hsa-miR-1255a	hsa-miR-184	hsa-miR-491-5p		hsa-miR-133b	hsa-miR-154*	hsa-miR-27b
hsa-miR-1255b	hsa-miR-185	hsa-miR-505*		hsa-miR-134	hsa-miR-155	hsa-miR-299-5p
hsa-miR-1257	hsa-miR-185*	hsa-miR-513a-3p		hsa-miR-135a	hsa-miR-15b	hsa-miR-29b
hsa-miR-125a-5p	hsa-miR-187	hsa-miR-516b		hsa-miR-136	hsa-miR-16-2*	hsa-miR-29c*
hsa-miR-1260	hsa-miR-1913	hsa-miR-539		hsa-miR-137	hsa-miR-182	hsa-miR-30d
hsa-miR-1261	hsa-miR-193a-5p	hsa-miR-541		hsa-miR-139	hsa-miR-183	hsa-miR-30e*
hsa-miR-1267	hsa-miR-193b*	hsa-miR-551b*		hsa-miR-140	hsa-miR-183*	hsa-miR-323-3p
hsa-miR-1268	hsa-miR-194*	hsa-miR-601		hsa-miR-141	hsa-miR-186	hsa-miR-324-3p
hsa-miR-1270	hsa-miR-197	hsa-miR-602		hsa-miR-141*	hsa-miR-186*	hsa-miR-324-5p
hsa-miR-1273	hsa-miR-198	hsa-miR-628-3p		hsa-miR-142-3p	hsa-miR-18a	hsa-miR-337-5p
hsa-miR-1273d	hsa-miR-202	hsa-miR-629*		hsa-miR-143	hsa-miR-18b	hsa-miR-33b*
hsa-miR-1273e	hsa-miR-206	hsa-miR-634		hsa-miR-144*	hsa-miR-190b	hsa-miR-340
hsa-miR-1274a	hsa-miR-208a	hsa-miR-638		hsa-miR-145	hsa-miR-193a-3p	hsa-miR-340*
hsa-miR-1275	hsa-miR-210	hsa-miR-659		hsa-miR-146a*	hsa-miR-194	hsa-miR-34b*
hsa-miR-1276	hsa-miR-211	hsa-miR-663		hsa-miR-146b-3p	hsa-miR-199a-3p	hsa-miR-34c-5p
hsa-miR-1277	hsa-miR-214	hsa-miR-665		hsa-miR-148a	hsa-miR-199a-3p;hsa-miR-199b-3p	hsa-miR-361-3p
hsa-miR-1279	hsa-miR-215	hsa-miR-675		hsa-miR-148b	hsa-miR-199a-5p	hsa-miR-362-5p
hsa-miR-1280	hsa-miR-220b	hsa-miR-7-2*		hsa-miR-150	hsa-miR-199b-5p	hsa-miR-371-3p
hsa-miR-1281	hsa-miR-23a*	hsa-miR-711		hsa-miR-151-3p	hsa-miR-19a	hsa-miR-374a
hsa-miR-1283	hsa-miR-25*	hsa-miR-744		hsa-miR-154*	hsa-miR-19b-1*	hsa-miR-374b
hsa-miR-1284	hsa-miR-296-3p	hsa-miR-760		hsa-miR-155*	hsa-miR-200a	hsa-miR-378*
hsa-miR-1286	hsa-miR-297	hsa-miR-765		hsa-miR-15a*	hsa-miR-203	hsa-miR-380
hsa-miR-1288	hsa-miR-298	hsa-miR-877		hsa-miR-15b*	hsa-miR-205	hsa-miR-424*
hsa-miR-1289	hsa-miR-302f	hsa-miR-9		hsa-miR-16-1*	hsa-miR-208	hsa-miR-455-5p
hsa-miR-1292	hsa-miR-30a*	hsa-miR-921		hsa-miR-16-2*	hsa-miR-20a*	hsa-miR-493*
hsa-miR-1294	hsa-miR-30b*	hsa-miR-92b*		hsa-miR-17-3p	hsa-miR-21	hsa-miR-499-5p
hsa-miR-1296	hsa-miR-30c-1*			hsa-miR-17-5p	hsa-miR-21*	hsa-miR-501-3p
hsa-miR-1297	hsa-miR-30c-2*			hsa-miR-181a-2*	hsa-miR-212	hsa-miR-501-5p
hsa-miR-1299	hsa-miR-32*			hsa-miR-183	hsa-miR-218	hsa-miR-512-5p
hsa-miR-1301	hsa-miR-320			hsa-miR-188	hsa-miR-219-5p	hsa-miR-513-3p
hsa-miR-1303	hsa-miR-323-5p			hsa-miR-188-3p	hsa-miR-220	hsa-miR-516a-3p;hsa-miR-516b*
hsa-miR-130b	hsa-miR-328			hsa-miR-18b*	hsa-miR-221*	hsa-miR-518a-3p
hsa-miR-1324	hsa-miR-330-3p			hsa-miR-190b	hsa-miR-222	hsa-miR-518a-5p;hsa-miR-527
hsa-miR-135b	hsa-miR-330-5p			hsa-miR-192*	hsa-miR-223	hsa-miR-519b-3p
hsa-miR-138	hsa-miR-3680			hsa-miR-193a	hsa-miR-23a	hsa-miR-520a-5p
hsa-miR-138-1*	hsa-miR-3681			hsa-miR-193a-3p	hsa-miR-23b	hsa-miR-526a;hsa-miR-518d-5p;hsa-miR-518f*;hsa-miR-520c-5p
hsa-miR-1468	hsa-miR-371-5p			hsa-miR-194	hsa-miR-24-1*	hsa-miR-590-5p
hsa-miR-1470	hsa-miR-382			hsa-miR-199a-3p	hsa-miR-25	hsa-miR-660
hsa-miR-148b*	hsa-miR-423-5p			hsa-miR-199a-3p;hsa-miR-199b-3p	hsa-miR-26b	hsa-miR-7
hsa-miR-149*	hsa-miR-431*			hsa-miR-199a-5p	hsa-miR-27a	hsa-miR-768-3p-v11.0
hsa-miR-152	hsa-miR-4312			hsa-miR-199b	hsa-miR-27b	hsa-miR-871
hsa-miR-1539	hsa-miR-432			hsa-miR-19b-1*	hsa-miR-28-3p	hsa-miR-873
hsa-miR-16	hsa-miR-4320			hsa-miR-208	hsa-miR-299-5p	hsa-miR-876-5p
hsa-miR-17	hsa-miR-4321			hsa-miR-20b*	hsa-miR-29b	hsa-miR-889
hsa-miR-181a*	hsa-miR-4322			hsa-miR-21	hsa-miR-29c*	hsa-miR-892b
hsa-miR-1827	hsa-miR-4325			hsa-miR-213	hsa-miR-301a	hsa-miR-99b
hsa-miR-188-5p	hsa-miR-4326			hsa-miR-216	hsa-miR-30b
hsa-miR-1908	hsa-miR-4327			hsa-miR-216a	hsa-miR-30c
hsa-miR-1909*	hsa-miR-454*			hsa-miR-216b	hsa-miR-30d
hsa-miR-1910	hsa-miR-483-3p			hsa-miR-218	hsa-miR-30e
hsa-miR-1912	hsa-miR-483-5p			hsa-miR-219	hsa-miR-30e*
hsa-miR-1914	hsa-miR-486-3p			hsa-miR-219-1-3p	hsa-miR-31*
hsa-miR-1915	hsa-miR-491-3p			hsa-miR-219-2	hsa-miR-323-3p
hsa-miR-193a-5p	hsa-miR-491-5p			hsa-miR-219-5p	hsa-miR-324-3p
hsa-miR-193b*	hsa-miR-494			hsa-miR-220	hsa-miR-324-5p
hsa-miR-196b*	hsa-miR-498			hsa-miR-220c	hsa-miR-331-3p
hsa-miR-197	hsa-miR-505*			hsa-miR-223	hsa-miR-335
hsa-miR-1973	hsa-miR-513-5p			hsa-miR-23a	hsa-miR-337-5p
hsa-miR-1976	hsa-miR-513a-3p			hsa-miR-23b*	hsa-miR-33b*
hsa-miR-19b	hsa-miR-513b			hsa-miR-26a-2*	hsa-miR-340
hsa-miR-202*	hsa-miR-513c			hsa-miR-27b	hsa-miR-340*
hsa-miR-205	hsa-miR-516b			hsa-miR-296	hsa-miR-34a*
hsa-miR-205*	hsa-miR-518c*			hsa-miR-299-3p	hsa-miR-34b*
hsa-miR-2052	hsa-miR-518f*			hsa-miR-299-5p	hsa-miR-34c-5p
hsa-miR-211	hsa-miR-532-3p			hsa-miR-29a*	hsa-miR-361-3p
hsa-miR-2113	hsa-miR-539			hsa-miR-29b	hsa-miR-361-5p
hsa-miR-2115*	hsa-miR-541			hsa-miR-29c*	hsa-miR-362-3p
hsa-miR-2116*	hsa-miR-541*			hsa-miR-301	hsa-miR-362-5p
hsa-miR-22	hsa-miR-551b*			hsa-miR-302a	hsa-miR-363
hsa-miR-2277-3p	hsa-miR-557			hsa-miR-302b*	hsa-miR-365
hsa-miR-2277-5p	hsa-miR-564			hsa-miR-30a-3p	hsa-miR-367
hsa-miR-2355-5p	hsa-miR-574-3p			hsa-miR-30a-5p	hsa-miR-371-3p
hsa-miR-23a*	hsa-miR-574-5p			hsa-miR-30d	hsa-miR-372
hsa-miR-24	hsa-miR-575			hsa-miR-30e*	hsa-miR-374a
hsa-miR-25*	hsa-miR-593			hsa-miR-30e-3p	hsa-miR-374b
hsa-miR-2861	hsa-miR-595			hsa-miR-323	hsa-miR-375
hsa-miR-2909	hsa-miR-601			hsa-miR-323-3p	hsa-miR-376a*
hsa-miR-298	hsa-miR-602			hsa-miR-324-3p	hsa-miR-376c
hsa-miR-29a	hsa-miR-610			hsa-miR-324-5p	hsa-miR-378*
hsa-miR-29c	hsa-miR-628-3p			hsa-miR-325	hsa-miR-380
hsa-miR-302e	hsa-miR-629*			hsa-miR-330	hsa-miR-381
hsa-miR-3065-3p	hsa-miR-634			hsa-miR-331	hsa-miR-409-3p
hsa-miR-3065-5p	hsa-miR-637			hsa-miR-331-5p	hsa-miR-410
hsa-miR-30a*	hsa-miR-638			hsa-miR-337-5p	hsa-miR-423-3p
hsa-miR-30b	hsa-miR-650			hsa-miR-339	hsa-miR-424*
hsa-miR-3116	hsa-miR-654-5p			hsa-miR-33a*	hsa-miR-431
hsa-miR-3118	hsa-miR-659			hsa-miR-33b*	hsa-miR-450a
hsa-miR-3121	hsa-miR-663			hsa-miR-340	hsa-miR-451
hsa-miR-3126-3p	hsa-miR-665			hsa-miR-340*	hsa-miR-454
hsa-miR-3127	hsa-miR-671-5p			hsa-miR-342	hsa-miR-455-3p
hsa-miR-3131	hsa-miR-672			hsa-miR-345	hsa-miR-455-5p
hsa-miR-3133	hsa-miR-675			hsa-miR-34b*	hsa-miR-484
hsa-miR-3134	hsa-miR-7-2*			hsa-miR-34c-5p	hsa-miR-486-5p
hsa-miR-3136	hsa-miR-711			hsa-miR-361	hsa-miR-487a
hsa-miR-3138	hsa-miR-744			hsa-miR-361-3p	hsa-miR-487b
hsa-miR-3140	hsa-miR-760			hsa-miR-362	hsa-miR-493*
hsa-miR-3141	hsa-miR-761			hsa-miR-362-5p	hsa-miR-497
hsa-miR-3143	hsa-miR-762			hsa-miR-367*	hsa-miR-499-5p
hsa-miR-3144-3p	hsa-miR-764			hsa-miR-371	hsa-miR-501-3p
hsa-miR-3147	hsa-miR-765			hsa-miR-371-3p	hsa-miR-501-5p
hsa-miR-3150b	hsa-miR-766			hsa-miR-374a	hsa-miR-512-5p
hsa-miR-3151	hsa-miR-769-3p			hsa-miR-374a*	hsa-miR-513-3p
hsa-miR-3152	hsa-miR-877			hsa-miR-374b	hsa-miR-516a-3p;hsa-miR-516b*
hsa-miR-3153	hsa-miR-877*			hsa-miR-377*	hsa-miR-517a
hsa-miR-3154	hsa-miR-885-3p			hsa-miR-378*	hsa-miR-517c
hsa-miR-3156	hsa-miR-885-5p			hsa-miR-379*	hsa-miR-518a-3p
hsa-miR-3157	hsa-miR-891a			hsa-miR-380	hsa-miR-518a-5p;hsa-miR-527
hsa-miR-3158	hsa-miR-9			hsa-miR-380-5p	hsa-miR-519a
hsa-miR-3159	hsa-miR-920			hsa-miR-384	hsa-miR-519b-3p
hsa-miR-3162	hsa-miR-921			hsa-miR-409-3	hsa-miR-520a-5p
hsa-miR-3165	hsa-miR-92b*			hsa-miR-424*	hsa-miR-520d-5p
hsa-miR-3168	hsa-miR-933			hsa-miR-425*	hsa-miR-522*;hsa-miR-519a*;hsa-miR-519c-5p;hsa-miR-519b-5p;hsa-miR-523*;hsa-miR-518e*
hsa-miR-3170	hsa-miR-936			hsa-miR-4325	hsa-miR-526a;hsa-miR-518d-5p;hsa-miR-518f*;hsa-miR-520c-5p
hsa-miR-3171	hsa-miR-939			hsa-miR-4326	hsa-miR-560
hsa-miR-3173				hsa-miR-448	hsa-miR-565
hsa-miR-3174				hsa-miR-450	hsa-miR-590-5p
hsa-miR-3178				hsa-miR-455	hsa-miR-622
hsa-miR-3179				hsa-miR-455-5p	hsa-miR-628-5p
hsa-miR-3180-3p				hsa-miR-483	hsa-miR-652
hsa-miR-3182				hsa-miR-485-3	hsa-miR-660
hsa-miR-3184				hsa-miR-485-5	hsa-miR-7
hsa-miR-3187				hsa-miR-487	hsa-miR-768-3p-v11.0
hsa-miR-3188				hsa-miR-488*	hsa-miR-871
hsa-miR-3189				hsa-miR-489	hsa-miR-872
hsa-miR-3190				hsa-miR-490	hsa-miR-873
hsa-miR-3192				hsa-miR-490-Hcd20	hsa-miR-876-5p
hsa-miR-3194				hsa-miR-491	hsa-miR-886-3p
hsa-miR-3196				hsa-miR-493*	hsa-miR-887
hsa-miR-3197				hsa-miR-493-5p	hsa-miR-889
hsa-miR-3198				hsa-miR-496	hsa-miR-892b
hsa-miR-3199				hsa-miR-497*	hsa-miR-93*
hsa-miR-320				hsa-miR-499-5p	hsa-miR-96
hsa-miR-3202				hsa-miR-500*	hsa-miR-99a
hsa-miR-320a				hsa-miR-501	hsa-miR-99b
hsa-miR-320d				hsa-miR-501-3p
hsa-miR-342-5p				hsa-miR-501-5p
hsa-miR-346				hsa-miR-503
hsa-miR-34c-3p				hsa-miR-504
hsa-miR-3605-3p				hsa-miR-511-1
hsa-miR-3609				hsa-miR-511-2
hsa-miR-3610				hsa-miR-512-1&25
hsa-miR-3612				hsa-miR-512-5p
hsa-miR-3613-3p				hsa-miR-513
hsa-miR-3613-5p				hsa-miR-513-2
hsa-miR-3616-5p				hsa-miR-513-3p
hsa-miR-3617				hsa-miR-514-1
hsa-miR-3618				hsa-miR-514-2&3
hsa-miR-3620				hsa-miR-515-15
hsa-miR-3621				hsa-miR-515-25
hsa-miR-3622a-3p				hsa-miR-516-33
hsa-miR-3622b-3p				hsa-miR-516-35
hsa-miR-3646				hsa-miR-516-3p
hsa-miR-3647-3p				hsa-miR-516-43
hsa-miR-365*				hsa-miR-516-45
hsa-miR-3650				hsa-miR-516a-3p;hsa-miR-516b*
hsa-miR-3651				hsa-miR-517c*
hsa-miR-3652				hsa-miR-518a-1
hsa-miR-3653				hsa-miR-518a-1*
hsa-miR-3655				hsa-miR-518a-2*
hsa-miR-3656				hsa-miR-518a-3p
hsa-miR-3657				hsa-miR-518a-5p;hsa-miR-527
hsa-miR-3658				hsa-miR-518d-3p
hsa-miR-3659				hsa-miR-518d/526a
hsa-miR-3660				hsa-miR-518e/526c
hsa-miR-3663-3p				hsa-miR-518f
hsa-miR-3663-5p				hsa-miR-519a-1/526c
hsa-miR-3665				hsa-miR-519a-2
hsa-miR-3666				hsa-miR-519b-3p
hsa-miR-3669				hsa-miR-519e
hsa-miR-3672				hsa-miR-520a
hsa-miR-3673				hsa-miR-520a*
hsa-miR-3675-3p				hsa-miR-520a-3p
hsa-miR-3676				hsa-miR-520a-5p
hsa-miR-3677				hsa-miR-520b
hsa-miR-3678-3p				hsa-miR-520c
hsa-miR-3679-3p				hsa-miR-520c-3p
hsa-miR-3679-5p				hsa-miR-520c/526a
hsa-miR-3680*				hsa-miR-520e
hsa-miR-3681				hsa-miR-521-1
hsa-miR-3681*				hsa-miR-523/526c
hsa-miR-3683				hsa-miR-524-3p
hsa-miR-3684				hsa-miR-524-5p
hsa-miR-3687				hsa-miR-525-3p
hsa-miR-3691				hsa-miR-526a-2
hsa-miR-3692*				hsa-miR-526a;hsa-miR-518d-5p;hsa-miR-518f*;hsa-miR-520c-5p
hsa-miR-3714				hsa-miR-545
hsa-miR-372				hsa-miR-545*
hsa-miR-373				hsa-miR-548b
hsa-miR-374c				hsa-miR-548c
hsa-miR-376a				hsa-miR-548c-3p
hsa-miR-376a*				hsa-miR-550*
hsa-miR-377				hsa-miR-556-3p
hsa-miR-382				hsa-miR-556-5p
hsa-miR-3914				hsa-miR-566
hsa-miR-3916				hsa-miR-573
hsa-miR-3918				hsa-miR-577
hsa-miR-3919				hsa-miR-578
hsa-miR-3924				hsa-miR-579
hsa-miR-3926				hsa-miR-582-3p
hsa-miR-3927				hsa-miR-587
hsa-miR-3928				hsa-miR-590
hsa-miR-3935				hsa-miR-590-5p
hsa-miR-3938				hsa-miR-615
hsa-miR-3939				hsa-miR-616*
hsa-miR-3942				hsa-miR-618
hsa-miR-3944				hsa-miR-625*
hsa-miR-3945				hsa-miR-629
hsa-miR-412				hsa-miR-642
hsa-miR-4254				hsa-miR-649
hsa-miR-4257				hsa-miR-651
hsa-miR-4258				hsa-miR-655
hsa-miR-4261				hsa-miR-658
hsa-miR-4264				hsa-miR-660
hsa-miR-4267				hsa-miR-671
hsa-miR-4268				hsa-miR-672
hsa-miR-4273				hsa-miR-674
hsa-miR-4274				hsa-miR-7
hsa-miR-4280				hsa-miR-708*
hsa-miR-4281				hsa-miR-718
hsa-miR-4283				hsa-miR-744*
hsa-miR-4286				hsa-miR-761
hsa-miR-4287				hsa-miR-764
hsa-miR-4288				hsa-miR-768-3p-v11.0
hsa-miR-4289				hsa-miR-768-5p
hsa-miR-4291				hsa-miR-801-v10.1
hsa-miR-4293				hsa-miR-871
hsa-miR-4299				hsa-miR-873
hsa-miR-4300				hsa-miR-876-5p
hsa-miR-4301				hsa-miR-889
hsa-miR-4302				hsa-miR-892b
hsa-miR-4304				hsa-miR-92a-2*
hsa-miR-4305				hsa-miR-935
hsa-miR-4309				hsa-miR-937
hsa-miR-431*				hsa-miR-943
hsa-miR-4310				hsa-miR-96*
hsa-miR-4311				hsa-miR-99a*
hsa-miR-4312				hsa-miR-99b
hsa-miR-4313
hsa-miR-4315
hsa-miR-4317
hsa-miR-4318
hsa-miR-4321
hsa-miR-4328
hsa-miR-4329
hsa-miR-449b*
hsa-miR-449c*
hsa-miR-452*
hsa-miR-454*
hsa-miR-466
hsa-miR-483-3p
hsa-miR-486-3p
hsa-miR-487b
hsa-miR-491-3p
hsa-miR-491-5p
hsa-miR-495
hsa-miR-497
hsa-miR-500a
hsa-miR-500b
hsa-miR-505*
hsa-miR-507
hsa-miR-513a-3p
hsa-miR-514b-3p
hsa-miR-516a-3p-//-hsa-miR-516b*
hsa-miR-516b
hsa-miR-518b
hsa-miR-518c
hsa-miR-518d-5p-//-hsa-miR-520c-5p-//-hsa-miR-526a
hsa-miR-518e*-//-hsa-miR-519a*-//-hsa-miR-519b-5p-//-hsa-miR-519c-5p-//-hsa-miR-522*-//-hsa-miR-523*
hsa-miR-520b-//-hsa-miR-520c-3p
hsa-miR-539
hsa-miR-541
hsa-miR-542-5p
hsa-miR-548aa
hsa-miR-548h
hsa-miR-548j
hsa-miR-548k
hsa-miR-548n
hsa-miR-548o
hsa-miR-548t
hsa-miR-548w
hsa-miR-548y
hsa-miR-550a
hsa-miR-550b
hsa-miR-551b*
hsa-miR-555
hsa-miR-571
hsa-miR-580
hsa-miR-586
hsa-miR-588
hsa-miR-601
hsa-miR-602
hsa-miR-617
hsa-miR-620
hsa-miR-628-3p
hsa-miR-629*
hsa-miR-630
hsa-miR-634
hsa-miR-638
hsa-miR-642b
hsa-miR-645
hsa-miR-646
hsa-miR-652
hsa-miR-654-3p
hsa-miR-659
hsa-miR-663
hsa-miR-664
hsa-miR-664*
hsa-miR-665
hsa-miR-675
hsa-miR-675*
hsa-miR-676
hsa-miR-7-2*
hsa-miR-711
hsa-miR-720
hsa-miR-744
hsa-miR-759
hsa-miR-760
hsa-miR-765
hsa-miR-769-5p
hsa-miR-877
hsa-miR-9
hsa-miR-921
hsa-miR-92b*
hsa-miR-98
hsa-miR-99a
